# Supplementary material for: Dichlorido{(E)-2,4,6-trimethyl-N-[phen­yl(2-pyridyl)methyl­idene]aniline-κ2 N,N′}palladium(II)
Source: Acta Crystallogr Sect E Struct Rep Online. 2010 May 8;66(Pt 6):m633. doi: 10.1107/S1600536810016466 (PMC2979545; doi:10.1107/S1600536810016466)
Supplement: Supplementary file 1 [file e-66-0m633-sup1.cif]

##############################################################################
###                                                                        ###
###        Electronic paper (Acta Crystallographica Section E)             ###
###                                                                        ###
##############################################################################
#                                                                            #
# This CIF contains the data in a paper accepted for publication in Acta     #
# Crystallographica Section E. It conforms to the requirements of Notes      #
# for Authors for Section E, and has been peer reviewed under the auspices   #
# of the IUCr Commission on Journals.                                        #
#                                                                            #
# Full details of the Crystallographic Information File format               #
# are given in the paper "The Crystallographic Information File (CIF):       #
# a New Standard Archive File for Crystallography" by S. R. Hall, F. H.      #
# Allen and I. D. Brown [Acta Cryst. (1991), A47, 655-685].                  #
#                                                                            #
# The current version of the core CIF dictionary is obtainable from          #
# ftp://ftp.iucr.org/pub/cif_core.dic. The current version number is 2.4.    #
#                                                                            #
# Software is freely available for graphical display of the structure(s) in  #
# this CIF.  For information consult the CIF home page http://www.iucr.org/  #
# cif/home.html                                                              #
#                                                                            #
# This file may be used for bona fide research purposes within the           #
# scientific community so long as proper attribution is given to the journal # 
# article from which it was obtained.                                        #
#                                                                            #
##############################################################################
                                             
data_I
_audit_creation_method     SHELXL-97
_chemical_name_systematic
;
Dichlorido{(<i>E</i>)-2,4,6-trimethyl-<i>N</i>-[phenyl(2-
pyridyl)methylidene]aniline-\k^2^<i>N</i>,<i>N'</i>}palladium(II)
;
_chemical_name_common     ?
_chemical_formula_moiety     'C21 H20 Cl2 N2 Pd'
_chemical_formula_sum     'C21 H20 Cl2 N2 Pd'
_chemical_formula_iupac     '[Pd Cl2 (C21 H20 N2)]'
_chemical_formula_weight     477.69
_chemical_melting_point     ?
_symmetry_cell_setting     Orthorhombic
_symmetry_space_group_name_H-M     'P 21 21 21'
_symmetry_space_group_name_Hall     'P 2ac 2ab'
loop_
    _symmetry_equiv_pos_as_xyz
    'x, y, z'
    '-x+1/2, -y, z+1/2'
    '-x, y+1/2, -z+1/2'
    'x+1/2, -y+1/2, -z'
_cell_length_a     7.4807(6)
_cell_length_b     15.1483(13)
_cell_length_c     17.7147(15)
_cell_angle_alpha     90.00
_cell_angle_beta     90.00
_cell_angle_gamma     90.00
_cell_volume     2007.4(3)
_cell_formula_units_Z     4
_cell_measurement_reflns_used     4812
_cell_measurement_theta_min     2.92
_cell_measurement_theta_max     2.60
_cell_measurement_temperature     298(2)
_cell_special_details     ?
_exptl_crystal_description     parallelpiped
_exptl_crystal_colour     yellow
_exptl_crystal_size_max     0.35
_exptl_crystal_size_mid     0.33
_exptl_crystal_size_min     0.22
_exptl_crystal_density_diffrn     1.581
_exptl_crystal_density_meas     ?
_exptl_crystal_density_method     'not measured'
_exptl_crystal_F_000     960
_exptl_absorpt_coefficient_mu     1.197
_exptl_absorpt_correction_type     'multi-scan'
_exptl_absorpt_process_details     '(SADABS; Sheldrick, 1996)'
_exptl_absorpt_correction_T_min     0.738
_exptl_absorpt_correction_T_max     1.000
_exptl_special_details
;
;
_diffrn_ambient_temperature     298(2)
_diffrn_radiation_type     MoK\a
_diffrn_radiation_wavelength     0.71073
_diffrn_radiation_source     'fine-focus sealed tube'
_diffrn_radiation_monochromator     graphite
_diffrn_measurement_device_type     'Bruker SMART 1000 CCD'
_diffrn_measurement_method     '\f and \w scans'
_diffrn_detector_area_resol_mean     ?
_diffrn_reflns_number     11233
_diffrn_reflns_av_R_equivalents     0.0242
_diffrn_reflns_av_sigmaI/netI     0.0199
_diffrn_reflns_theta_min     2.66
_diffrn_reflns_theta_max     26.08
_diffrn_reflns_theta_full     26.08
_diffrn_measured_fraction_theta_max     0.996
_diffrn_measured_fraction_theta_full     0.996
_diffrn_reflns_limit_h_min     -7
_diffrn_reflns_limit_h_max     9
_diffrn_reflns_limit_k_min     -16
_diffrn_reflns_limit_k_max     18
_diffrn_reflns_limit_l_min     -21
_diffrn_reflns_limit_l_max     15
_diffrn_standards_number     0
_diffrn_standards_interval_count     .
_diffrn_standards_interval_time     .
_diffrn_standards_decay_%     ?
_refine_special_details
;
Refinement of <i>F</i>^2^ against ALL reflections. The weighted <i>R</i>-factor
wR and goodness of fit <i>S</i> are based on <i>F</i>^2^, conventional
<i>R</i>-factors <i>R</i> are based on <i>F</i>, with <i>F</i> set to zero for
negative <i>F</i>^2^. The threshold expression of <i>F</i>^2^ >
\s(<i>F</i>^2^) is used only for calculating <i>R</i>-factors(gt) etc. and is
not relevant to the choice of reflections for refinement. <i>R</i>-factors
based on <i>F</i>^2^ are statistically about twice as large as those based on
<i>F</i>, and <i>R</i>- factors based on ALL data will be even larger.
;
_reflns_number_total     3956
_reflns_number_gt     3871
_reflns_threshold_expression     I>2\s(I)
_refine_ls_structure_factor_coef     Fsqd
_refine_ls_matrix_type     full
_refine_ls_R_factor_all     0.0192
_refine_ls_R_factor_gt     0.0187
_refine_ls_wR_factor_gt     0.0516
_refine_ls_wR_factor_ref     0.0519
_refine_ls_goodness_of_fit_ref     1.012
_refine_ls_restrained_S_all     1.012
_refine_ls_number_reflns     3956
_refine_ls_number_parameters     238
_refine_ls_number_restraints     0
_refine_ls_hydrogen_treatment     constr
_refine_ls_weighting_scheme     calc
_refine_ls_weighting_details
                 'calc w=1/[\s^2^(Fo^2^)+(0.0400P)^2^] where P=(Fo^2^+2Fc^2^)/3'
_atom_sites_solution_hydrogens     geom
_atom_sites_solution_primary     direct
_atom_sites_solution_secondary     difmap
_refine_ls_shift/su_max     0.002
_refine_ls_shift/su_mean     0.000
_refine_diff_density_max     0.199
_refine_diff_density_min     -0.518
_refine_ls_extinction_method     none
_refine_ls_extinction_coef     ?
_refine_ls_abs_structure_details     'Flack (1983), 1670 Friedel pairs'
_refine_ls_abs_structure_Flack     0.02(2)
loop_
    _atom_type_symbol
    _atom_type_description
    _atom_type_scat_dispersion_real
    _atom_type_scat_dispersion_imag
    _atom_type_scat_source
    'C' 'C' 0.0033 0.0016
                         'International Tables Vol C Tables 4.2.6.8 and 6.1.1.4'
    'H' 'H' 0.0000 0.0000
                         'International Tables Vol C Tables 4.2.6.8 and 6.1.1.4'
    'N' 'N' 0.0061 0.0033
                         'International Tables Vol C Tables 4.2.6.8 and 6.1.1.4'
    'Cl' 'Cl' 0.1484 0.1585
                         'International Tables Vol C Tables 4.2.6.8 and 6.1.1.4'
    'Pd' 'Pd' -0.9988 1.0072
                         'International Tables Vol C Tables 4.2.6.8 and 6.1.1.4'
_computing_data_collection     'SMART (Bruker, 2007)'
_computing_cell_refinement     'SAINT (Bruker, 2007)'
_computing_data_reduction     'SAINT (Bruker, 2007)'
_computing_structure_solution     'SHELXS97 (Sheldrick, 2008)'
_computing_structure_refinement     'SHELXL97 (Sheldrick, 2008)'
_computing_molecular_graphics     'SHELXTL (Sheldrick, 2008)'
_computing_publication_material     'SHELXTL (Sheldrick, 2008)'
loop_
    _atom_site_type_symbol
    _atom_site_label
    _atom_site_fract_x
    _atom_site_fract_y
    _atom_site_fract_z
    _atom_site_U_iso_or_equiv
    _atom_site_adp_type
    _atom_site_calc_flag
    _atom_site_refinement_flags
    _atom_site_occupancy
    _atom_site_disorder_assembly
    _atom_site_disorder_group
    Pd Pd1 0.262038(18) 0.612368(9) 0.476057(8) 0.02890(6) Uani d . 1 . .
    Cl Cl1 0.41648(8) 0.68412(4) 0.56891(3) 0.04639(14) Uani d . 1 . .
    Cl Cl2 0.19993(9) 0.49999(4) 0.55734(3) 0.04722(15) Uani d . 1 . .
    N N1 0.3065(2) 0.70552(11) 0.39625(10) 0.0321(4) Uani d . 1 . .
    N N2 0.1064(2) 0.56451(11) 0.39132(10) 0.0308(3) Uani d . 1 . .
    C C1 0.4227(3) 0.77241(15) 0.39906(14) 0.0424(5) Uani d . 1 . .
    H H1A 0.4974 0.7776 0.4408 0.051 Uiso calc R 1 . .
    C C2 0.4354(4) 0.83417(17) 0.34181(16) 0.0527(6) Uani d . 1 . .
    H H2A 0.5191 0.8794 0.3446 0.063 Uiso calc R 1 . .
    C C3 0.3231(4) 0.82774(16) 0.28102(14) 0.0498(6) Uani d . 1 . .
    H H3A 0.3274 0.8696 0.2426 0.060 Uiso calc R 1 . .
    C C4 0.2022(3) 0.75775(15) 0.27725(13) 0.0418(5) Uani d . 1 . .
    H H4A 0.1258 0.7518 0.2362 0.050 Uiso calc R 1 . .
    C C5 0.1982(3) 0.69758(13) 0.33577(11) 0.0314(4) Uani d . 1 . .
    C C6 0.0837(3) 0.61804(13) 0.33544(11) 0.0302(4) Uani d . 1 . .
    C C7 -0.0452(3) 0.60379(14) 0.27275(12) 0.0344(4) Uani d . 1 . .
    C C8 -0.2010(4) 0.65290(18) 0.27039(14) 0.0493(6) Uani d . 1 . .
    H H8A -0.2234 0.6950 0.3074 0.059 Uiso calc R 1 . .
    C C9 -0.3241(4) 0.6395(2) 0.21285(17) 0.0622(8) Uani d . 1 . .
    H H9A -0.4306 0.6712 0.2123 0.075 Uiso calc R 1 . .
    C C10 -0.2883(4) 0.5791(2) 0.15659(15) 0.0594(7) Uani d . 1 . .
    H H10A -0.3704 0.5701 0.1179 0.071 Uiso calc R 1 . .
    C C11 -0.1303(5) 0.5321(2) 0.15769(16) 0.0674(8) Uani d . 1 . .
    H H11A -0.1052 0.4924 0.1191 0.081 Uiso calc R 1 . .
    C C12 -0.0104(4) 0.54350(19) 0.21532(15) 0.0526(7) Uani d . 1 . .
    H H12A 0.0948 0.5108 0.2161 0.063 Uiso calc R 1 . .
    C C13 0.0126(3) 0.48204(13) 0.39711(12) 0.0316(4) Uani d . 1 . .
    C C14 -0.1580(3) 0.48020(14) 0.42893(12) 0.0364(5) Uani d . 1 . .
    C C15 -0.2372(3) 0.39752(15) 0.43887(13) 0.0451(5) Uani d . 1 . .
    H H15A -0.3513 0.3946 0.4596 0.054 Uiso calc R 1 . .
    C C16 -0.1526(4) 0.32013(15) 0.41912(13) 0.0513(7) Uani d . 1 . .
    C C17 0.0171(4) 0.32429(15) 0.38896(14) 0.0469(6) Uani d . 1 . .
    H H17A 0.0757 0.2723 0.3761 0.056 Uiso calc R 1 . .
    C C18 0.1027(3) 0.40533(14) 0.37726(13) 0.0392(5) Uani d . 1 . .
    C C19 -0.2509(4) 0.56211(18) 0.45550(16) 0.0563(6) Uani d . 1 . .
    H H19A -0.3451 0.5464 0.4897 0.084 Uiso calc R 1 . .
    H H19B -0.3004 0.5928 0.4129 0.084 Uiso calc R 1 . .
    H H19C -0.1667 0.5997 0.4808 0.084 Uiso calc R 1 . .
    C C20 -0.2428(7) 0.23101(19) 0.43118(19) 0.0839(11) Uani d . 1 . .
    H H20A -0.3672 0.2399 0.4421 0.126 Uiso calc R 1 . .
    H H20B -0.1871 0.2011 0.4727 0.126 Uiso calc R 1 . .
    H H20C -0.2310 0.1959 0.3863 0.126 Uiso calc R 1 . .
    C C21 0.2913(4) 0.40809(18) 0.34700(18) 0.0607(7) Uani d . 1 . .
    H H21A 0.3515 0.4592 0.3664 0.091 Uiso calc R 1 . .
    H H21B 0.2882 0.4109 0.2929 0.091 Uiso calc R 1 . .
    H H21C 0.3541 0.3559 0.3625 0.091 Uiso calc R 1 . .
loop_
    _atom_site_aniso_label
    _atom_site_aniso_U_11
    _atom_site_aniso_U_22
    _atom_site_aniso_U_33
    _atom_site_aniso_U_12
    _atom_site_aniso_U_13
    _atom_site_aniso_U_23
    Pd1 0.02800(8) 0.02850(8) 0.03020(9) 0.00077(6) -0.00266(6) -0.00482(5)
    Cl1 0.0497(3) 0.0470(3) 0.0424(3) -0.0033(2) -0.0130(3) -0.0131(2)
    Cl2 0.0583(4) 0.0409(3) 0.0424(3) -0.0035(2) -0.0076(3) 0.0079(2)
    N1 0.0311(9) 0.0286(8) 0.0366(9) -0.0025(7) 0.0017(7) -0.0065(7)
    N2 0.0283(8) 0.0309(8) 0.0331(9) -0.0014(7) 0.0009(7) -0.0058(7)
    C1 0.0406(12) 0.0392(12) 0.0472(13) -0.0095(10) -0.0008(11) -0.0067(10)
    C2 0.0574(16) 0.0424(13) 0.0583(15) -0.0211(12) 0.0032(13) -0.0013(12)
    C3 0.0617(16) 0.0399(13) 0.0478(13) -0.0088(12) 0.0065(12) 0.0057(11)
    C4 0.0473(14) 0.0419(12) 0.0360(11) -0.0059(10) -0.0007(10) 0.0045(9)
    C5 0.0307(10) 0.0310(10) 0.0325(10) -0.0008(8) 0.0022(8) -0.0056(8)
    C6 0.0313(10) 0.0280(9) 0.0313(10) 0.0004(9) 0.0013(8) -0.0044(8)
    C7 0.0379(11) 0.0348(10) 0.0306(10) -0.0073(9) -0.0021(8) -0.0017(8)
    C8 0.0466(15) 0.0562(14) 0.0450(13) 0.0096(12) -0.0083(11) -0.0094(11)
    C9 0.0431(14) 0.079(2) 0.0646(18) 0.0041(13) -0.0127(13) 0.0015(15)
    C10 0.0598(18) 0.0728(18) 0.0457(14) -0.0164(14) -0.0216(13) -0.0035(13)
    C11 0.076(2) 0.082(2) 0.0443(15) -0.0021(17) -0.0119(15) -0.0287(15)
    C12 0.0534(15) 0.0607(16) 0.0439(14) 0.0069(12) -0.0049(11) -0.0176(12)
    C13 0.0360(11) 0.0277(10) 0.0309(10) -0.0030(8) -0.0043(8) -0.0030(8)
    C14 0.0372(11) 0.0379(11) 0.0342(11) -0.0042(9) -0.0007(9) -0.0016(9)
    C15 0.0440(12) 0.0521(13) 0.0392(11) -0.0149(12) -0.0013(10) 0.0018(9)
    C16 0.081(2) 0.0354(12) 0.0378(12) -0.0186(12) -0.0085(12) 0.0033(10)
    C17 0.0682(17) 0.0292(11) 0.0433(13) -0.0007(11) -0.0094(12) -0.0043(10)
    C18 0.0442(12) 0.0351(11) 0.0383(12) 0.0021(9) -0.0060(9) -0.0054(9)
    C19 0.0447(13) 0.0544(14) 0.0696(15) 0.0053(12) 0.0157(13) -0.0040(12)
    C20 0.130(3) 0.0479(15) 0.0738(19) -0.040(2) 0.011(3) 0.0052(14)
    C21 0.0497(15) 0.0511(15) 0.0814(19) 0.0127(12) 0.0105(14) -0.0107(14)
_geom_special_details
;
All esds (except the esd in the dihedral angle between two l.s. planes) are
estimated using the full covariance matrix. The cell esds are taken into
account individually in the estimation of esds in distances, angles and
torsion angles; correlations between esds in cell parameters are only used
when they are defined by crystal symmetry. An approximate (isotropic)
treatment of cell esds is used for estimating esds involving l.s. planes.
;
loop_
    _geom_bond_atom_site_label_1
    _geom_bond_atom_site_label_2
    _geom_bond_site_symmetry_2
    _geom_bond_distance
    _geom_bond_publ_flag
    Pd1 N1 . 2.0250(18) ?
    Pd1 N2 . 2.0334(17) ?
    Pd1 Cl2 . 2.2776(6) ?
    Pd1 Cl1 . 2.2851(5) ?
    N1 C1 . 1.336(3) ?
    N1 C5 . 1.348(3) ?
    N2 C6 . 1.291(3) ?
    N2 C13 . 1.436(3) ?
    C1 C2 . 1.383(4) ?
    C1 H1A . 0.9300 ?
    C2 C3 . 1.369(4) ?
    C2 H2A . 0.9300 ?
    C3 C4 . 1.395(3) ?
    C3 H3A . 0.9300 ?
    C4 C5 . 1.381(3) ?
    C4 H4A . 0.9300 ?
    C5 C6 . 1.479(3) ?
    C6 C7 . 1.486(3) ?
    C7 C8 . 1.384(3) ?
    C7 C12 . 1.392(3) ?
    C8 C9 . 1.389(4) ?
    C8 H8A . 0.9300 ?
    C9 C10 . 1.379(4) ?
    C9 H9A . 0.9300 ?
    C10 C11 . 1.380(5) ?
    C10 H10A . 0.9300 ?
    C11 C12 . 1.370(4) ?
    C11 H11A . 0.9300 ?
    C12 H12A . 0.9300 ?
    C13 C18 . 1.389(3) ?
    C13 C14 . 1.396(3) ?
    C14 C15 . 1.397(3) ?
    C14 C19 . 1.498(3) ?
    C15 C16 . 1.377(4) ?
    C15 H15A . 0.9300 ?
    C16 C17 . 1.378(4) ?
    C16 C20 . 1.525(3) ?
    C17 C18 . 1.400(3) ?
    C17 H17A . 0.9300 ?
    C18 C21 . 1.509(4) ?
    C19 H19A . 0.9600 ?
    C19 H19B . 0.9600 ?
    C19 H19C . 0.9600 ?
    C20 H20A . 0.9600 ?
    C20 H20B . 0.9600 ?
    C20 H20C . 0.9600 ?
    C21 H21A . 0.9600 ?
    C21 H21B . 0.9600 ?
    C21 H21C . 0.9600 ?
loop_
    _geom_angle_atom_site_label_1
    _geom_angle_atom_site_label_2
    _geom_angle_atom_site_label_3
    _geom_angle_site_symmetry_1
    _geom_angle_site_symmetry_3
    _geom_angle
    _geom_angle_publ_flag
    N1 Pd1 N2 . . 80.04(7) ?
    N1 Pd1 Cl2 . . 174.72(5) ?
    N2 Pd1 Cl2 . . 94.79(5) ?
    N1 Pd1 Cl1 . . 95.05(5) ?
    N2 Pd1 Cl1 . . 172.09(5) ?
    Cl2 Pd1 Cl1 . . 90.21(2) ?
    C1 N1 C5 . . 119.2(2) ?
    C1 N1 Pd1 . . 127.55(16) ?
    C5 N1 Pd1 . . 113.20(13) ?
    C6 N2 C13 . . 122.46(17) ?
    C6 N2 Pd1 . . 114.68(13) ?
    C13 N2 Pd1 . . 122.48(13) ?
    N1 C1 C2 . . 122.0(2) ?
    N1 C1 H1A . . 119.0 ?
    C2 C1 H1A . . 119.0 ?
    C3 C2 C1 . . 119.1(2) ?
    C3 C2 H2A . . 120.5 ?
    C1 C2 H2A . . 120.5 ?
    C2 C3 C4 . . 119.3(2) ?
    C2 C3 H3A . . 120.3 ?
    C4 C3 H3A . . 120.3 ?
    C5 C4 C3 . . 118.7(2) ?
    C5 C4 H4A . . 120.7 ?
    C3 C4 H4A . . 120.7 ?
    N1 C5 C4 . . 121.65(19) ?
    N1 C5 C6 . . 115.08(18) ?
    C4 C5 C6 . . 123.19(19) ?
    N2 C6 C5 . . 115.63(17) ?
    N2 C6 C7 . . 124.55(18) ?
    C5 C6 C7 . . 119.82(17) ?
    C8 C7 C12 . . 119.2(2) ?
    C8 C7 C6 . . 119.40(19) ?
    C12 C7 C6 . . 121.3(2) ?
    C7 C8 C9 . . 120.1(2) ?
    C7 C8 H8A . . 119.9 ?
    C9 C8 H8A . . 119.9 ?
    C8 C9 C10 . . 119.9(3) ?
    C8 C9 H9A . . 120.0 ?
    C10 C9 H9A . . 120.0 ?
    C11 C10 C9 . . 119.9(2) ?
    C11 C10 H10A . . 120.0 ?
    C9 C10 H10A . . 120.0 ?
    C10 C11 C12 . . 120.4(3) ?
    C10 C11 H11A . . 119.8 ?
    C12 C11 H11A . . 119.8 ?
    C11 C12 C7 . . 120.3(3) ?
    C11 C12 H12A . . 119.8 ?
    C7 C12 H12A . . 119.8 ?
    C18 C13 C14 . . 122.0(2) ?
    C18 C13 N2 . . 118.19(19) ?
    C14 C13 N2 . . 119.53(18) ?
    C15 C14 C13 . . 117.2(2) ?
    C15 C14 C19 . . 120.4(2) ?
    C13 C14 C19 . . 122.3(2) ?
    C16 C15 C14 . . 122.4(2) ?
    C16 C15 H15A . . 118.8 ?
    C14 C15 H15A . . 118.8 ?
    C15 C16 C17 . . 118.9(2) ?
    C15 C16 C20 . . 121.0(3) ?
    C17 C16 C20 . . 120.2(3) ?
    C18 C17 C16 . . 121.3(2) ?
    C18 C17 H17A . . 119.4 ?
    C16 C17 H17A . . 119.4 ?
    C13 C18 C17 . . 118.3(2) ?
    C13 C18 C21 . . 121.4(2) ?
    C17 C18 C21 . . 120.3(2) ?
    C14 C19 H19A . . 109.5 ?
    C14 C19 H19B . . 109.5 ?
    H19A C19 H19B . . 109.5 ?
    C14 C19 H19C . . 109.5 ?
    H19A C19 H19C . . 109.5 ?
    H19B C19 H19C . . 109.5 ?
    C16 C20 H20A . . 109.5 ?
    C16 C20 H20B . . 109.5 ?
    H20A C20 H20B . . 109.5 ?
    C16 C20 H20C . . 109.5 ?
    H20A C20 H20C . . 109.5 ?
    H20B C20 H20C . . 109.5 ?
    C18 C21 H21A . . 109.5 ?
    C18 C21 H21B . . 109.5 ?
    H21A C21 H21B . . 109.5 ?
    C18 C21 H21C . . 109.5 ?
    H21A C21 H21C . . 109.5 ?
    H21B C21 H21C . . 109.5 ?
data_global
_journal_date_recd_electronic     2010-04-14
_journal_date_accepted     2010-05-05
_journal_name_full     'Acta Crystallographica, Section E'
_journal_year     2010
_journal_volume     66
_journal_issue      6
_journal_page_first     m633
_journal_page_last     m633
_journal_paper_category     QM
_journal_coeditor_code     PK2244
_publ_contact_author_name     'Dr  Mao-Lin, Hsueh'
_publ_contact_author_address
;
Nano-Powder & Thin Film Technology Center,
ITRI South,
Tainan 709,
Taiwan, R.O.C.
;
_publ_contact_author_email     mmhsueh@itri.org.tw
_publ_contact_author_fax     '886-6-3847454'
_publ_contact_author_phone     '886-6-3847450'
_publ_section_title
;\
Dichlorido{(<i>E</i>)-2,4,6-trimethyl-<i>N</i>-[phenyl(2-pyridyl)methylidene]\
aniline-\k^2^<i>N</i>,<i>N'</i>}palladium(II)
;
loop_
    _publ_author_name
    _publ_author_footnote
    _publ_author_address
    'Yang, Cheng-Hsien' ?
;
Nano-Powder & Thin Film Technology Center,
ITRI South,
Tainan 709,
Taiwan
People's Republic of China
;
    'Ya-Liu Peng' ?
;
Department of Chemistry,
National Chung Hsing University,
Taichung 402,
Taiwan
People's Republic of China
;
    'Wang, Mei-Hua' ?
;
Nano-Powder & Thin Film Technology Center,
ITRI South,
Tainan 709,
Taiwan
People's Republic of China
;
    'Shih, Kuo-Chen' ?
;
Nano-Powder & Thin Film Technology Center,
ITRI South,
Tainan 709,
Taiwan
People's Republic of China
;
    'Hsue, Mao-Lin' ?
;
Nano-Powder & Thin Film Technology Center,
ITRI South,
Tainan 709,
Taiwan
People's Republic of China
;
