# Supplementary material for: Dichlorido{(E)-2,4,6-trimethyl-N-[phen­yl(2-pyridyl)methyl­idene]aniline-κ2 N,N′}palladium(II)
Source: Acta Crystallogr Sect E Struct Rep Online. 2010 May 8;66(Pt 6):m633. doi: 10.1107/S1600536810016466 (PMC2979545; doi:10.1107/S1600536810016466)
Supplement: Supplementary file 2 [file e-66-0m633-Isup2.hkl]

# 
# h,k,l, Fc-squared, Fo-squared, sigma(Fo-squared) and status flag 
# 
data_I
_shelx_title ' spd2m.ins in P2(1)2(1)2(1)' 
_shelx_refln_list_code          4 
_shelx_F_calc_maximum      243.81 
_exptl_crystal_F_000       960.00 
_reflns_d_resolution_high  0.8085 
 
loop_ 
 _symmetry_equiv_pos_as_xyz 
 'x, y, z' 
 '-x+1/2, -y, z+1/2' 
 '-x, y+1/2, -z+1/2' 
 'x+1/2, -y+1/2, -z' 
 
_cell_length_a     7.4807 
_cell_length_b    15.1483 
_cell_length_c    17.7147 
_cell_angle_alpha  90.000 
_cell_angle_beta   90.000 
_cell_angle_gamma  90.000 
 
_shelx_F_squared_multiplier     1.000 
 
loop_ 
 _refln_index_h 
 _refln_index_k 
 _refln_index_l 
 _refln_F_squared_calc 
 _refln_F_squared_meas 
 _refln_F_squared_sigma 
 _refln_observed_status 
   2   0   0    59441.31    51412.69    294.29 o 
   4   0   0    12602.63    12172.90     90.24 o 
   6   0   0     5628.12     5588.80     62.64 o 
   8   0   0      378.16      353.50     18.51 o 
   1   1   0    15208.99    14522.98    209.33 o 
   2   1   0     3309.71     3693.95     33.13 o 
   3   1   0     5271.77     5788.14     49.83 o 
   4   1   0     1174.86     1308.56     71.59 o 
   5   1   0     4772.29     3743.58    705.51 o 
   6   1   0      610.07      648.02     14.97 o 
   7   1   0     1825.87     1746.33     69.33 o 
   8   1   0      385.24      360.56     14.96 o 
   9   1   0       47.76       36.87      6.82 o 
   0   2   0     1265.35     1382.14     15.43 o 
   1   2   0        1.97       16.35      2.88 o 
   2   2   0     1511.29     1444.36     15.72 o 
   3   2   0     1078.08     1092.85     19.18 o 
   4   2   0      907.40      907.83     14.06 o 
   5   2   0      654.66      619.65     13.49 o 
   6   2   0       25.40       21.40      5.16 o 
   7   2   0      674.20      677.66     39.09 o 
   8   2   0      413.86      399.79     13.82 o 
   9   2   0      504.53      472.34     16.12 o 
   1   3   0     2575.90     2521.25     19.73 o 
   2   3   0      626.32      731.60     13.43 o 
   3   3   0      341.68      293.67     19.24 o 
   4   3   0      721.36      692.90     12.76 o 
   5   3   0     2565.36     2401.99     25.79 o 
   6   3   0      637.57      641.83     17.85 o 
   7   3   0     1671.95     1684.07    129.44 o 
   8   3   0      118.90      110.86      9.14 o 
   9   3   0      160.71      154.79     11.01 o 
   0   4   0    13463.39    11779.04     81.69 o 
   1   4   0     4315.50     4559.46     81.58 o 
   2   4   0    10058.96     8746.75    731.68 o 
   3   4   0      375.80      385.62      6.51 o 
   4   4   0     6406.86     6350.14     61.16 o 
   5   4   0      946.10      888.63     16.20 o 
   6   4   0     5739.02     5743.94     78.14 o 
   7   4   0       41.05       32.41      8.15 o 
   8   4   0     1215.47     1216.51     23.87 o 
   9   4   0       20.89       12.47      6.56 o 
   1   5   0     3290.18     3027.18     31.47 o 
   2   5   0     1559.38     1589.06     48.21 o 
   3   5   0     3780.62     3322.06     20.55 o 
   4   5   0      230.57      258.84      6.65 o 
   5   5   0     1901.18     1929.46     18.10 o 
   6   5   0      277.47      269.13     11.07 o 
   7   5   0     2837.01     2844.21     36.96 o 
   8   5   0      272.09      251.01     12.41 o 
   0   6   0        7.80       36.72     11.96 o 
   1   6   0      231.43      255.05      6.18 o 
   2   6   0     4361.13     4293.31     55.94 o 
   3   6   0      560.32      588.55      9.11 o 
   4   6   0     2355.37     2414.66     23.51 o 
   5   6   0      801.56      847.30     14.59 o 
   6   6   0     2087.44     2057.58     27.78 o 
   7   6   0      224.57      233.64     11.32 o 
   8   6   0      806.17      798.71     28.33 o 
   1   7   0      241.15      208.35      5.54 o 
   2   7   0      182.16      171.54      4.93 o 
   3   7   0     1726.70     1673.11     13.23 o 
   4   7   0     1142.87     1225.04     22.86 o 
   5   7   0      897.79      943.01     18.19 o 
   6   7   0      123.69      138.45      9.23 o 
   7   7   0       81.07       68.93      7.52 o 
   8   7   0      144.28      143.40     10.66 o 
   0   8   0     5152.20     4887.61     99.54 o 
   1   8   0       51.46       68.75      3.66 o 
   2   8   0    11526.16    11360.41     77.06 o 
   3   8   0      726.85      920.37     10.41 o 
   4   8   0     5727.51     5912.69     43.79 o 
   5   8   0      203.23      221.93     10.45 o 
   6   8   0      800.71      808.63     24.73 o 
   7   8   0      215.13      204.15     11.17 o 
   8   8   0      387.43      387.95     15.21 o 
   1   9   0    20744.14    19668.09    183.32 o 
   2   9   0      314.25      314.44     10.05 o 
   3   9   0    13975.51    13902.95    106.06 o 
   4   9   0      230.28      221.70      7.09 o 
   5   9   0     2925.70     2981.64     27.85 o 
   6   9   0       34.01       26.28      6.20 o 
   7   9   0      824.97      829.31     20.51 o 
   8   9   0        3.42        4.93      5.85 o 
   0  10   0    13857.51    12453.40     90.26 o 
   1  10   0      308.30      285.50      6.68 o 
   2  10   0     5562.79     5444.91     57.92 o 
   3  10   0      599.57      578.98     11.75 o 
   4  10   0     2247.08     2284.90     20.51 o 
   5  10   0     1296.45     1250.91     25.81 o 
   6  10   0     1069.28     1095.25     33.93 o 
   7  10   0       44.36       42.56      7.72 o 
   1  11   0     1498.28     1475.35     14.08 o 
   2  11   0      224.36      236.15      8.38 o 
   3  11   0       12.46        9.04      3.57 o 
   4  11   0      197.50      239.89      9.14 o 
   5  11   0      126.75      144.12      8.15 o 
   6  11   0      312.61      288.00     15.71 o 
   7  11   0        9.42        8.19      5.60 o 
   0  12   0       28.01       30.50      4.84 o 
   1  12   0     1172.83     1154.98     13.09 o 
   2  12   0      599.17      614.97     13.05 o 
   3  12   0      110.78      119.24      7.16 o 
   4  12   0      583.40      612.41     13.46 o 
   5  12   0        0.20        2.50      3.81 o 
   6  12   0      487.29      503.59     17.18 o 
   7  12   0      211.85      233.31     13.25 o 
   1  13   0     3758.14     3710.21     56.76 o 
   2  13   0      283.16      275.62      9.32 o 
   3  13   0     1369.31     1419.30     39.29 o 
   4  13   0      385.72      321.31     14.84 o 
   5  13   0     2158.09     2108.75     26.84 o 
   6  13   0       13.53       21.07      5.67 o 
   0  14   0     4076.43     4029.02     93.32 o 
   1  14   0        0.05        8.66      4.03 o 
   2  14   0      464.27      481.28     16.49 o 
   3  14   0       69.56       67.70      6.15 o 
   4  14   0     1234.49     1256.06     20.29 o 
   5  14   0       14.95       13.36      5.43 o 
   6  14   0     1118.35     1114.13     21.38 o 
   1  15   0       32.25       33.07      5.02 o 
   2  15   0      103.13      108.80      7.54 o 
   3  15   0      361.07      346.13     11.36 o 
   4  15   0       56.68       49.11      6.51 o 
   5  15   0      221.22      212.75     10.71 o 
   0  16   0     1060.78     1067.13     34.27 o 
   1  16   0       18.66       14.20      5.72 o 
   2  16   0      308.32      296.85     16.20 o 
   3  16   0      125.01      132.74      8.64 o 
   4  16   0       51.81       53.35      6.91 o 
   1  17   0     1615.33     1682.92     61.80 o 
   2  17   0      123.90      127.65      8.50 o 
   3  17   0      629.05      622.19     15.90 o 
   0  18   0     2153.01     2241.60     53.16 o 
   1  18   0       92.49       93.84     10.42 o 
   2  18   0     1227.26     1256.56     40.74 o 
   1   0   1     9805.84    10046.86    120.62 o 
   2   0   1     3065.03     3338.48     38.59 o 
   3   0   1     1398.52     1483.86     15.33 o 
   4   0   1      248.00      311.16      9.10 o 
   5   0   1      697.18      645.45     50.23 o 
   6   0   1      941.76     1003.62     18.21 o 
   7   0   1       58.67       47.26      6.24 o 
   8   0   1      708.88      558.98    107.61 o 
   9   0   1       11.02        9.49      5.93 o 
  -9   1   1      165.56      170.61     10.68 o 
  -8   1   1      144.93      136.77      9.77 o 
  -7   1   1      343.32      328.34     12.08 o 
  -6   1   1     3996.27     3917.41     92.82 o 
  -5   1   1        5.17        4.00      3.60 o 
  -4   1   1     3193.97     3197.76     94.24 o 
  -3   1   1      777.26      795.36     16.36 o 
  -2   1   1     3737.95     3681.15     71.57 o 
  -1   1   1     5440.43     5276.37     64.41 o 
   1   1   1     5335.54     5205.37     27.38 o 
   2   1   1     3867.24     3916.73     39.86 o 
   3   1   1      732.35      768.53     11.26 o 
   4   1   1     3040.00     3074.38     48.69 o 
   5   1   1        2.44       -0.08      3.41 o 
   6   1   1     3952.20     4374.93    309.26 o 
   7   1   1      344.55      329.43     12.26 o 
   8   1   1      162.83      162.36     10.12 o 
   9   1   1      180.22      201.86     11.49 o 
  -9   2   1      433.96      429.71     15.54 o 
  -8   2   1       77.98       77.27      8.19 o 
  -7   2   1     3012.39     2863.77     57.42 o 
  -6   2   1       62.68       66.70      6.74 o 
  -5   2   1     6290.16     5978.21    154.16 o 
  -4   2   1      581.69      652.60     12.11 o 
  -3   2   1    10762.87    10859.19     93.52 o 
  -2   2   1     8980.43     8985.46     46.16 o 
  -1   2   1    41019.32    35247.31    421.67 o 
   0   2   1     2522.70     2384.02     15.72 o 
   1   2   1    41850.29    35455.88    556.15 o 
   2   2   1     8851.50     7914.63    791.04 o 
   3   2   1    10448.38    10808.58    221.36 o 
   4   2   1      599.54      649.27     12.09 o 
   5   2   1     6121.62     4989.37    992.54 o 
   6   2   1       56.55       50.58      6.40 o 
   7   2   1     2921.39     2742.95     32.00 o 
   8   2   1       68.82       67.53      7.89 o 
   9   2   1      426.17      423.04     28.01 o 
  -9   3   1      197.98      201.82     12.20 o 
  -8   3   1     1363.22     1370.84     35.16 o 
  -7   3   1     1083.79     1007.90     19.69 o 
  -6   3   1     2987.73     2928.21     30.92 o 
  -5   3   1      685.55      664.22     13.94 o 
  -4   3   1     7177.09     7287.45     45.67 o 
  -3   3   1     2190.73     2156.16     32.36 o 
  -2   3   1    17853.86    17361.48     68.83 o 
  -1   3   1     6237.37     6582.43     53.07 o 
   0   3   1     7285.89     6705.98     44.14 o 
   1   3   1     5955.21     6206.83     88.43 o 
   2   3   1    17187.40    17222.75    137.88 o 
   3   3   1     2091.94     2077.93     29.39 o 
   4   3   1     7227.79     6800.69   1329.63 o 
   5   3   1      660.81      668.26     20.13 o 
   6   3   1     2979.12     2966.23     46.82 o 
   7   3   1     1127.76     1094.87     20.59 o 
   8   3   1     1360.88     1349.17     24.77 o 
   9   3   1      202.66      194.91     11.84 o 
  -9   4   1      244.68      256.87     13.12 o 
  -8   4   1      751.64      736.71     18.77 o 
  -7   4   1      251.74      250.67     11.37 o 
  -6   4   1     2496.24     2496.07     45.81 o 
  -5   4   1      587.53      596.44     14.90 o 
  -4   4   1     3568.46     3754.55     56.78 o 
  -3   4   1     2135.18     2164.08     23.33 o 
  -2   4   1     4198.44     4297.47     27.18 o 
  -1   4   1      349.98      338.62      7.23 o 
   0   4   1     4870.16     4856.22     45.01 o 
   1   4   1      373.20      355.58     11.91 o 
   2   4   1     4015.23     4212.73     33.06 o 
   3   4   1     2242.15     2402.74     53.98 o 
   4   4   1     3523.90     3826.61    124.49 o 
   5   4   1      630.86      523.88    104.87 o 
   6   4   1     2521.50     2505.20     49.28 o 
   7   4   1      232.15      228.88     11.89 o 
   8   4   1      770.62      752.78     20.01 o 
   9   4   1      242.71      245.33     12.86 o 
  -8   5   1       91.28       90.68      9.35 o 
  -7   5   1      280.96      273.20     14.85 o 
  -6   5   1      753.49      744.55     19.77 o 
  -5   5   1     4485.88     4582.23    100.98 o 
  -4   5   1     1295.89     1325.22     13.69 o 
  -3   5   1     1177.92     1201.66     15.95 o 
  -2   5   1     1442.73     1494.56     21.08 o 
  -1   5   1       84.20       99.98      3.07 o 
   0   5   1     5477.31     5359.37     77.87 o 
   1   5   1       87.35      106.41      7.18 o 
   2   5   1     1500.52     1604.25     16.77 o 
   3   5   1     1199.87     1199.98     11.23 o 
   4   5   1     1363.67     1389.13     13.77 o 
   5   5   1     4483.58     4509.59     58.69 o 
   6   5   1      707.07      649.52     62.21 o 
   7   5   1      273.60      285.74     12.06 o 
   8   5   1       95.52      106.88      9.53 o 
  -8   6   1       83.91       88.29      9.02 o 
  -7   6   1     1530.43     1545.65     44.41 o 
  -6   6   1     1243.42     1233.49     24.48 o 
  -5   6   1     5551.79     5648.00    117.82 o 
  -4   6   1     2095.05     2174.35     16.12 o 
  -3   6   1    12909.68    12855.06    106.46 o 
  -2   6   1      400.99      541.48      7.44 o 
  -1   6   1     9044.82     8629.04     60.19 o 
   0   6   1      366.41      379.12      4.62 o 
   1   6   1     9108.23     8618.28     94.52 o 
   2   6   1      379.25      525.38      8.58 o 
   3   6   1    12951.57    12907.28    192.60 o 
   4   6   1     2150.44     2189.74     27.25 o 
   6   6   1     1262.91     1271.63     26.41 o 
   7   6   1     1543.71     1623.46     26.34 o 
   8   6   1       93.16       96.56      8.98 o 
  -8   7   1     1250.94     1257.33     29.16 o 
  -7   7   1      175.44      164.45     12.79 o 
  -6   7   1      836.39      851.62     54.49 o 
  -5   7   1      823.66      857.79     12.74 o 
  -4   7   1     6511.41     6686.30     50.22 o 
  -3   7   1      376.91      365.10      6.90 o 
  -2   7   1     7336.97     6858.52     77.44 o 
  -1   7   1      403.69      416.89     10.86 o 
   0   7   1     7324.15     6901.50     38.11 o 
   1   7   1      428.20      442.71      6.21 o 
   2   7   1     7482.47     6999.01    137.19 o 
   3   7   1      394.09      378.70      6.47 o 
   4   7   1     6528.92     6576.94     56.91 o 
   5   7   1      864.07      840.87     17.28 o 
   6   7   1      827.77      850.14     18.63 o 
   7   7   1      181.14      173.57     10.37 o 
   8   7   1     1284.96     1278.32     25.80 o 
  -8   8   1      100.64      109.43     10.05 o 
  -7   8   1      465.86      481.31     21.03 o 
  -6   8   1       54.48       47.70      6.50 o 
  -5   8   1     1812.57     1812.71     28.49 o 
  -4   8   1      260.67      279.42      7.13 o 
  -3   8   1     4296.14     4335.47     24.00 o 
  -2   8   1      662.30      689.19      8.90 o 
  -1   8   1     3215.92     3095.78     46.62 o 
   0   8   1      295.48      358.49      6.28 o 
   1   8   1     3247.89     3047.96     42.87 o 
   2   8   1      688.39      686.96      8.97 o 
   3   8   1     4283.78     4192.02     52.29 o 
   4   8   1      274.20      295.22     14.60 o 
   5   8   1     1792.21     1816.79     18.36 o 
   6   8   1       53.20       44.57      6.17 o 
   7   8   1      452.71      459.94     15.37 o 
   8   8   1       92.60       99.93     11.53 o 
  -8   9   1       27.88       21.58      6.69 o 
  -7   9   1      172.23      162.25     10.55 o 
  -6   9   1      185.43      181.45     10.35 o 
  -5   9   1      495.02      490.35     11.67 o 
  -4   9   1      177.26      177.93      7.49 o 
  -3   9   1      147.61      154.99      6.44 o 
  -2   9   1      472.49      492.73     14.54 o 
  -1   9   1      180.08      217.50      7.23 o 
   0   9   1      649.01      691.59      8.79 o 
   1   9   1      174.80      198.83      6.97 o 
   2   9   1      457.44      456.03      8.47 o 
   3   9   1      155.98      163.89     11.23 o 
   4   9   1      173.76      170.87      6.60 o 
   5   9   1      469.69      449.28     10.34 o 
   6   9   1      190.12      171.35     10.23 o 
   7   9   1      153.80      156.64     10.67 o 
   8   9   1       29.46       26.35      7.34 o 
  -7  10   1      320.66      336.22     26.60 o 
  -6  10   1      112.29      115.38     14.59 o 
  -5  10   1     1198.64     1248.61     26.05 o 
  -4  10   1        8.71       15.69      2.93 o 
  -3  10   1     4689.54     4500.76     45.91 o 
  -2  10   1      130.17      166.00     10.12 o 
  -1  10   1     2809.22     2772.12     19.07 o 
   0  10   1     1059.65     1041.13     19.49 o 
   1  10   1     2878.81     2858.46     74.98 o 
   2  10   1      139.99      169.79      8.29 o 
   3  10   1     4624.51     4526.21     84.78 o 
   4  10   1        9.64        9.23      3.03 o 
   5  10   1     1127.23     1138.59     15.53 o 
   6  10   1      107.02       93.41      8.61 o 
   7  10   1      320.65      347.83     20.53 o 
  -7  11   1       35.17       37.16      8.60 o 
  -6  11   1     1441.51     1478.68     47.97 o 
  -5  11   1      666.62      657.27     14.33 o 
  -4  11   1     3284.64     3308.82     22.97 o 
  -3  11   1      758.94      758.56     13.58 o 
  -2  11   1     5641.82     5624.39     30.41 o 
  -1  11   1      296.78      292.24      7.02 o 
   0  11   1     5162.14     4905.22     69.91 o 
   1  11   1      284.56      279.55     11.78 o 
   2  11   1     5673.33     5568.46     39.48 o 
   3  11   1      755.02      754.82     13.60 o 
   4  11   1     3266.17     3316.54     29.90 o 
   5  11   1      640.48      607.65     12.01 o 
   6  11   1     1441.18     1509.64     27.54 o 
   7  11   1       38.69       51.88      8.06 o 
  -7  12   1      749.65      769.15     34.18 o 
  -6  12   1      302.42      317.49     14.09 o 
  -5  12   1     1681.21     1761.79     23.49 o 
  -4  12   1      707.34      698.09     14.23 o 
  -3  12   1     2019.09     1937.82     22.23 o 
  -2  12   1      155.52      167.29      9.83 o 
  -1  12   1     6755.37     6638.04     88.35 o 
   0  12   1      128.45      115.47      5.44 o 
   1  12   1     6707.62     6646.70    128.44 o 
   2  12   1      144.92      149.94      9.22 o 
   3  12   1     2007.81     1945.17     41.61 o 
   4  12   1      693.31      696.39     14.27 o 
   5  12   1     1670.78     1676.72     20.02 o 
   6  12   1      305.51      295.41     14.85 o 
   7  12   1      729.97      746.74     21.66 o 
  -6  13   1      172.42      167.14      9.45 o 
  -5  13   1      281.69      284.20     16.85 o 
  -4  13   1       85.29       83.62      6.63 o 
  -3  13   1      674.67      645.44     13.73 o 
  -2  13   1       29.29       44.02     10.96 o 
  -1  13   1      512.03      502.93      9.48 o 
   0  13   1       56.30       56.49      4.20 o 
   1  13   1      509.75      505.75     16.06 o 
   2  13   1       25.75       41.15     11.90 o 
   3  13   1      701.41      664.94     13.92 o 
   4  13   1       73.12       75.95      6.46 o 
   5  13   1      268.39      260.53      9.25 o 
   6  13   1      165.10      165.90      9.57 o 
  -6  14   1      259.31      276.17     11.73 o 
  -5  14   1      475.33      445.67     13.20 o 
  -4  14   1      195.81      211.38     11.86 o 
  -3  14   1       90.28       95.41      6.91 o 
  -2  14   1      536.89      522.78     12.50 o 
  -1  14   1     1687.08     1575.96     50.00 o 
   0  14   1      771.68      728.61     17.24 o 
   1  14   1     1745.37     1660.56     40.89 o 
   2  14   1      544.04      550.73     13.13 o 
   3  14   1       93.65       98.83      7.11 o 
   4  14   1      196.84      187.67      9.23 o 
   5  14   1      485.54      488.89     17.53 o 
   6  14   1      259.10      280.91     12.11 o 
  -5  15   1      115.28      119.28      8.87 o 
  -4  15   1     1112.04     1137.76     31.98 o 
  -3  15   1      299.06      287.70     10.71 o 
  -2  15   1     1589.50     1578.40     42.79 o 
  -1  15   1      211.78      204.11      8.95 o 
   0  15   1     4037.63     4042.78     99.79 o 
   1  15   1      203.37      204.19     10.87 o 
   2  15   1     1577.40     1565.31     39.85 o 
   3  15   1      303.10      302.57     12.23 o 
   4  15   1     1094.67     1103.85     20.63 o 
   5  15   1      119.80      130.44      7.98 o 
  -4  16   1      114.09      105.02     10.40 o 
  -3  16   1     1237.07     1231.78     20.90 o 
  -2  16   1       11.23       11.11      4.62 o 
  -1  16   1     1426.24     1408.51     74.28 o 
   0  16   1       15.84       44.85     10.00 o 
   1  16   1     1394.91     1349.07     28.09 o 
   2  16   1       11.48        7.61      4.62 o 
   3  16   1     1223.31     1226.56     26.43 o 
   4  16   1      121.37      135.47      9.11 o 
  -3  17   1        2.89        3.07      5.32 o 
  -2  17   1      345.87      351.93     15.62 o 
  -1  17   1        5.53       11.15      6.25 o 
   0  17   1      284.83      300.10     14.82 o 
   1  17   1        7.64        9.86      6.31 o 
   2  17   1      325.53      327.62     11.74 o 
   3  17   1        4.48       11.94      5.95 o 
  -2  18   1       17.68       31.62      8.07 o 
  -1  18   1       60.28       48.91      9.33 o 
   0  18   1       88.68       99.81     10.65 o 
   1  18   1       59.68       50.29      8.48 o 
   2  18   1       15.71       22.71      7.83 o 
   1   0   2     6662.33     6892.34    148.07 o 
   2   0   2    28651.40    28096.37    119.37 o 
   3   0   2       51.93       77.68      4.04 o 
   4   0   2     9156.98     8829.28    383.16 o 
   5   0   2      506.53      572.76     12.84 o 
   6   0   2     6437.62     6353.26    225.18 o 
   7   0   2      114.35      112.08      8.63 o 
   8   0   2     1670.97     1527.32     25.79 o 
   9   0   2        6.46        7.77      5.53 o 
  -9   1   2      192.72      183.62     11.61 o 
  -8   1   2      906.00      848.24     19.45 o 
  -7   1   2      563.92      586.55     15.43 o 
  -6   1   2      713.57      736.00     15.81 o 
  -5   1   2     4227.62     4279.11     70.11 o 
  -4   1   2      631.68      642.41     12.01 o 
  -3   1   2     6616.11     6469.30     85.60 o 
  -2   1   2     2249.59     2327.44     31.12 o 
  -1   1   2    27315.54    25108.83    431.04 o 
   0   1   2     6154.22     5875.50     48.04 o 
   1   1   2    27753.77    26145.19    338.77 o 
   2   1   2     2198.62     2213.19     18.66 o 
   3   1   2     6454.74     6272.10     28.03 o 
   4   1   2      638.99      647.78     25.66 o 
   5   1   2     4269.15     4159.42    172.45 o 
   6   1   2      717.53      690.73     15.27 o 
   7   1   2      524.05      510.03     14.55 o 
   8   1   2      915.84      876.41     61.45 o 
   9   1   2      187.98      190.28     11.79 o 
  -9   2   2      466.29      457.27     15.99 o 
  -8   2   2        7.83        2.50      5.15 o 
  -7   2   2     1836.18     1825.37     26.85 o 
  -6   2   2      191.15      197.57      9.51 o 
  -5   2   2     1079.57     1075.89     33.98 o 
  -4   2   2     1589.22     1692.41     21.95 o 
  -3   2   2     2415.68     2562.57     23.40 o 
  -2   2   2    12679.60    12461.35    153.90 o 
  -1   2   2     8231.33     8329.25     62.24 o 
   0   2   2     4258.12     3835.54     44.26 o 
   1   2   2     8214.92     8128.88    137.37 o 
   2   2   2    12521.21    12494.37     76.71 o 
   3   2   2     2334.79     2470.00     31.27 o 
   4   2   2     1614.03     1649.50     15.50 o 
   5   2   2     1066.59      964.95     55.48 o 
   6   2   2      204.78      220.39      9.93 o 
   7   2   2     1897.98     1799.73     52.77 o 
   8   2   2        4.56       -0.75      5.07 o 
   9   2   2      486.12      504.68     35.08 o 
  -9   3   2      169.57      166.61     11.26 o 
  -8   3   2      352.60      352.60     18.23 o 
  -7   3   2      533.23      532.87     14.71 o 
  -6   3   2      325.16      300.56     23.18 o 
  -5   3   2     1813.64     1887.49     42.75 o 
  -4   3   2     2069.95     2125.37     31.96 o 
  -3   3   2     1033.37     1074.44     20.23 o 
  -2   3   2     6823.15     7297.26     61.48 o 
  -1   3   2    10884.15     9863.70    749.49 o 
   0   3   2     2453.21     2547.61     24.65 o 
   1   3   2    11076.27    10585.91     65.55 o 
   2   3   2     6670.11     7133.83     75.77 o 
   3   3   2     1098.63     1105.50     14.32 o 
   4   3   2     2052.09     2187.08     57.45 o 
   5   3   2     1812.38     1759.00     22.02 o 
   6   3   2      356.91      348.08     11.82 o 
   7   3   2      571.01      536.50     14.89 o 
   8   3   2      362.61      335.42     68.57 o 
   9   3   2      166.43      156.00     11.02 o 
  -9   4   2       46.15       42.33     10.69 o 
  -8   4   2     1834.36     1820.56     28.84 o 
  -7   4   2      166.30      166.56      7.80 o 
  -6   4   2     3717.21     3718.62     62.30 o 
  -5   4   2      529.83      501.56     12.48 o 
  -4   4   2     7194.28     7062.86    111.57 o 
  -3   4   2     2076.88     2103.63     26.82 o 
  -2   4   2     9743.61     9481.71     55.90 o 
  -1   4   2     7323.85     7477.34     64.83 o 
   0   4   2     2506.67     2222.68     71.32 o 
   1   4   2     7320.96     8134.08    879.73 o 
   2   4   2     9611.56     9500.55    202.44 o 
   3   4   2     1963.96     2009.17     19.85 o 
   4   4   2     7389.23     7067.28    200.30 o 
   5   4   2      551.03      530.93     12.99 o 
   6   4   2     3701.07     3878.62    124.37 o 
   7   4   2      150.90      117.50     11.53 o 
   8   4   2     1828.18     1711.05     55.49 o 
   9   4   2       51.34       58.74     12.41 o 
  -8   5   2       75.62       74.30     12.27 o 
  -7   5   2     1308.49     1283.47     54.74 o 
  -6   5   2     2411.31     2439.01     34.56 o 
  -5   5   2     2888.15     2913.35     23.82 o 
  -4   5   2       95.45      102.72      5.37 o 
  -3   5   2     6785.84     6754.81     26.24 o 
  -2   5   2     1251.63     1252.62     19.30 o 
  -1   5   2     3352.94     3278.79     28.22 o 
   0   5   2    13782.07    12999.96    118.87 o 
   1   5   2     3201.68     3173.67     64.55 o 
   2   5   2     1269.66     1122.55    172.46 o 
   3   5   2     6835.26     6841.47     80.40 o 
   4   5   2      125.91      126.21      4.66 o 
   5   5   2     2917.97     2860.83     27.12 o 
   6   5   2     2493.79     2645.94    163.61 o 
   7   5   2     1311.02     1297.27     35.27 o 
   8   5   2       79.50      105.10     24.01 o 
  -8   6   2      529.62      518.55     20.17 o 
  -7   6   2      841.21      830.04     23.23 o 
  -6   6   2      720.75      719.23     12.62 o 
  -5   6   2      461.36      444.00      9.59 o 
  -4   6   2     1485.37     1484.64     15.15 o 
  -3   6   2      178.71      185.41      9.23 o 
  -2   6   2     4891.97     5474.37     49.40 o 
  -1   6   2     5205.83     5403.08     59.71 o 
   0   6   2      566.11      609.87     13.26 o 
   1   6   2     5265.62     5431.51     63.81 o 
   2   6   2     5024.84     5549.79     30.05 o 
   3   6   2      151.80      144.50     12.62 o 
   4   6   2     1448.15     1342.18    161.43 o 
   5   6   2      435.69      412.06     15.81 o 
   6   6   2      679.26      696.35     16.51 o 
   7   6   2      854.58      798.87     26.95 o 
   8   6   2      523.62      543.90     16.98 o 
  -8   7   2      343.92      348.82     14.38 o 
  -7   7   2      334.66      333.61     15.18 o 
  -6   7   2      499.33      489.23     14.19 o 
  -5   7   2      517.02      519.31     15.65 o 
  -4   7   2     2491.44     2499.79     18.14 o 
  -3   7   2     2015.78     2120.41     15.37 o 
  -2   7   2     1494.65     1613.27     16.38 o 
  -1   7   2     3880.58     3986.97     34.10 o 
   0   7   2      727.89      726.97     15.72 o 
   1   7   2     4031.29     4129.79     49.32 o 
   2   7   2     1515.31     1671.63     45.87 o 
   3   7   2     2037.42     2118.13     19.01 o 
   4   7   2     2472.71     2500.51     24.81 o 
   5   7   2      558.49      492.80     44.32 o 
   6   7   2      499.38      526.88     15.16 o 
   7   7   2      320.57      292.30     12.87 o 
   8   7   2      330.18      355.41     14.86 o 
  -8   8   2      499.10      511.75     17.13 o 
  -7   8   2      591.99      592.88     16.90 o 
  -6   8   2      482.70      490.49     14.64 o 
  -5   8   2      589.03      597.04     14.80 o 
  -4   8   2     5085.15     5217.65     28.39 o 
  -3   8   2      107.47      116.97      5.91 o 
  -2   8   2    10154.83     9851.84     91.13 o 
  -1   8   2      156.39      183.70      4.71 o 
   0   8   2     5770.25     5526.45     24.42 o 
   1   8   2      124.24      160.65      4.55 o 
   2   8   2     9935.20     9770.99     57.33 o 
   3   8   2      126.90      141.44      7.47 o 
   4   8   2     5045.34     5159.45     30.66 o 
   5   8   2      565.31      583.40     10.83 o 
   6   8   2      498.77      421.17     95.93 o 
   7   8   2      581.47      598.29     17.33 o 
   8   8   2      505.99      493.54     16.96 o 
  -8   9   2       40.30       52.29      8.12 o 
  -7   9   2      930.70      910.22     24.31 o 
  -6   9   2      403.99      417.48     14.18 o 
  -5   9   2     2988.88     3006.31     33.92 o 
  -4   9   2      302.90      316.25      7.53 o 
  -3   9   2     9610.35     9691.76     41.96 o 
  -2   9   2      157.79      162.64      5.66 o 
  -1   9   2    10558.04    10591.24    182.33 o 
   0   9   2     1087.38     1067.94     17.08 o 
   1   9   2    10742.93    10675.04     41.93 o 
   2   9   2      174.05      177.72      8.56 o 
   3   9   2     9598.98     9577.91     77.78 o 
   4   9   2      303.95      305.97      8.49 o 
   5   9   2     2991.76     2946.09     24.54 o 
   6   9   2      407.92      424.12     14.54 o 
   7   9   2      942.50     1064.62     57.26 o 
   8   9   2       45.13       53.19      8.39 o 
  -7  10   2      113.91      127.35     12.51 o 
  -6  10   2      697.11      694.78     18.30 o 
  -5  10   2      333.71      327.38     10.08 o 
  -4  10   2     2010.67     1971.57     21.06 o 
  -3  10   2      633.68      684.85     28.93 o 
  -2  10   2     5694.48     5605.47     53.52 o 
  -1  10   2       76.74       76.44      4.59 o 
   0  10   2    10293.82    10308.29     42.53 o 
   1  10   2       81.62       84.23      4.70 o 
   2  10   2     5734.80     5762.72     36.52 o 
   3  10   2      667.59      673.95     15.27 o 
   4  10   2     2025.39     2075.04     29.60 o 
   5  10   2      335.82      317.62     24.09 o 
   6  10   2      715.96      641.36     24.94 o 
   7  10   2      111.92      108.93     10.04 o 
  -7  11   2        5.59        9.13      6.06 o 
  -6  11   2      351.85      380.21     14.55 o 
  -5  11   2      296.38      280.18      9.97 o 
  -4  11   2      295.69      297.74      9.25 o 
  -3  11   2      290.18      301.92      9.33 o 
  -2  11   2      201.92      197.34      6.46 o 
  -1  11   2      378.88      401.60      8.01 o 
   0  11   2        5.47       10.23      2.83 o 
   1  11   2      396.34      401.96     10.02 o 
   2  11   2      198.40      192.08      7.85 o 
   3  11   2      306.59      320.62      9.57 o 
   4  11   2      308.81      310.68     16.30 o 
   5  11   2      296.93      280.77      8.74 o 
   6  11   2      337.31      368.79     17.44 o 
   7  11   2        4.21        2.77      5.70 o 
  -7  12   2      315.53      336.72     15.45 o 
  -6  12   2      385.53      395.05     15.24 o 
  -5  12   2      159.16      193.11      9.19 o 
  -4  12   2      660.05      625.64     28.59 o 
  -3  12   2      557.73      534.93     12.17 o 
  -2  12   2     1330.94     1298.81     33.12 o 
  -1  12   2     1835.60     1774.42     18.35 o 
   0  12   2      681.35      634.55     13.69 o 
   1  12   2     1885.84     1831.17     25.18 o 
   2  12   2     1353.21     1388.72     39.79 o 
   3  12   2      561.34      512.27     12.07 o 
   4  12   2      716.71      684.18     18.79 o 
   5  12   2      166.70      178.27      7.80 o 
   6  12   2      397.35      405.33     12.90 o 
   7  12   2      324.46      308.26     15.25 o 
  -6  13   2       75.44       60.61      8.32 o 
  -5  13   2     1696.74     1692.93     23.50 o 
  -4  13   2      467.35      466.84     15.47 o 
  -3  13   2     1009.54     1016.88     25.12 o 
  -2  13   2     1230.47     1197.97     17.63 o 
  -1  13   2     1869.25     1828.89     21.05 o 
   0  13   2     1593.27     1521.14     31.57 o 
   1  13   2     1737.82     1766.11     21.41 o 
   2  13   2     1201.79     1230.08     46.68 o 
   3  13   2     1025.29     1020.33     17.12 o 
   4  13   2      455.89      477.74     12.53 o 
   5  13   2     1716.25     1684.07     20.93 o 
   6  13   2       73.77       66.48     11.80 o 
  -6  14   2      943.32      980.50     19.78 o 
  -5  14   2      125.54      106.13      7.93 o 
  -4  14   2     1007.10      979.79     30.25 o 
  -3  14   2      545.56      539.58     13.13 o 
  -2  14   2     1557.78     1478.56     29.48 o 
  -1  14   2      206.73      222.10     17.77 o 
   0  14   2     1492.82     1499.56     27.38 o 
   1  14   2      201.44      216.41     10.96 o 
   2  14   2     1527.75     1509.60     60.69 o 
   3  14   2      551.57      542.48     13.37 o 
   4  14   2     1039.66     1025.17     18.48 o 
   5  14   2      131.36      127.74      7.67 o 
   6  14   2      953.11      979.08     20.49 o 
  -5  15   2      427.42      400.26     12.99 o 
  -4  15   2      114.81      127.24     10.94 o 
  -3  15   2      166.40      187.66     11.82 o 
  -2  15   2      236.51      239.07     18.90 o 
  -1  15   2      386.94      438.38     15.67 o 
   0  15   2       19.69       27.51      4.68 o 
   1  15   2      359.55      385.65     11.37 o 
   2  15   2      231.18      233.12      9.86 o 
   3  15   2      163.72      176.94      8.98 o 
   4  15   2      121.85      122.68      9.87 o 
   5  15   2      440.77      415.43     11.86 o 
  -4  16   2      137.11      129.05     11.43 o 
  -3  16   2       86.84       93.81     11.85 o 
  -2  16   2      221.21      240.35     15.88 o 
  -1  16   2      126.65      129.77     10.41 o 
   0  16   2      884.30      950.12     22.94 o 
   1  16   2      131.51      148.70      8.61 o 
   2  16   2      236.90      225.73     10.72 o 
   3  16   2       80.58       79.48      7.21 o 
   4  16   2      134.56      136.65      9.14 o 
  -3  17   2      965.56      890.28     24.04 o 
  -2  17   2       24.45       25.76     10.52 o 
  -1  17   2     1811.25     1811.39     46.19 o 
   0  17   2       15.43        4.75      6.20 o 
   1  17   2     1777.83     1761.42     39.18 o 
   2  17   2       16.80       11.45      5.16 o 
   3  17   2      941.43      915.50     25.80 o 
  -2  18   2     2058.69     2047.17     52.87 o 
  -1  18   2       22.46       30.99      7.75 o 
   0  18   2     1547.73     1618.14     31.98 o 
   1  18   2       18.64       22.66      7.32 o 
   2  18   2     1986.08     1946.31     27.21 o 
   1   0   3     2640.83     2883.99     17.89 o 
   2   0   3      637.18      669.01      9.97 o 
   3   0   3      577.47      472.58     11.47 o 
   4   0   3       89.54       96.55      5.62 o 
   5   0   3     4315.98     4227.44     84.31 o 
   6   0   3       69.45       80.29      7.02 o 
   7   0   3      769.23      729.63     16.55 o 
   8   0   3      623.59      636.33     17.15 o 
   9   0   3       75.74       85.40      8.95 o 
  -9   1   3      298.05      315.81     24.66 o 
  -8   1   3      816.22      814.55     18.91 o 
  -7   1   3      553.64      534.47     14.62 o 
  -6   1   3     1729.49     1664.81     40.23 o 
  -5   1   3      321.35      283.66     14.15 o 
  -4   1   3     9413.18     9845.97     76.07 o 
  -3   1   3     4670.58     4654.22     59.93 o 
  -2   1   3     4774.55     4565.50     40.37 o 
  -1   1   3     8118.14     8413.42     29.67 o 
   0   1   3     4143.17     3961.28     32.68 o 
   1   1   3     8203.29     8155.50     56.56 o 
   2   1   3     4748.30     4553.14     19.05 o 
   3   1   3     4592.30     4556.85     51.80 o 
   4   1   3     9060.98     9567.43     95.45 o 
   5   1   3      294.52      285.08     10.12 o 
   6   1   3     1700.94     1645.26     64.11 o 
   7   1   3      581.03      564.96     15.07 o 
   8   1   3      842.02      830.08     19.34 o 
   9   1   3      297.14      287.80     13.43 o 
  -9   2   3      699.31      699.41     19.11 o 
  -8   2   3      396.99      402.39     14.18 o 
  -7   2   3     1847.47     1730.27     25.33 o 
  -6   2   3      560.22      545.07     14.58 o 
  -5   2   3     6405.83     6320.27     44.16 o 
  -4   2   3     2266.96     2203.05     18.13 o 
  -3   2   3     9121.13     8906.24    127.06 o 
  -2   2   3    11251.31    11484.25     97.44 o 
  -1   2   3    18020.46    17450.54     86.11 o 
   0   2   3     1642.89     1698.87     47.35 o 
   1   2   3    18091.20    17035.43    295.28 o 
   2   2   3    11358.60    11628.35     73.18 o 
   3   2   3     9213.71     8966.60    115.12 o 
   4   2   3     2149.95     2058.45     31.45 o 
   5   2   3     6374.57     6334.96     54.94 o 
   6   2   3      518.45      472.35     12.96 o 
   7   2   3     1826.07     1698.79     93.53 o 
   8   2   3      382.73      351.38     16.60 o 
   9   2   3      705.87      719.31     27.24 o 
  -9   3   3      166.12      149.44     10.94 o 
  -8   3   3      754.66      730.97     19.19 o 
  -7   3   3      892.89      914.12     29.38 o 
  -6   3   3     1513.50     1514.80     29.07 o 
  -5   3   3     1339.33     1362.58     19.24 o 
  -4   3   3     8020.20     8267.71     34.83 o 
  -3   3   3     2016.81     2294.06    112.24 o 
  -2   3   3    26997.71    25660.14    201.64 o 
  -1   3   3    10390.45    10900.17    100.19 o 
   0   3   3    36926.58    29827.23   1263.95 o 
   1   3   3     9953.34    10116.22     69.03 o 
   2   3   3    26848.65    26050.15    125.98 o 
   3   3   3     1904.31     2012.95     42.91 o 
   4   3   3     8139.68     8519.43     79.93 o 
   5   3   3     1318.96     1324.47     15.88 o 
   6   3   3     1475.43     1458.96     22.30 o 
   7   3   3      861.38      820.35     18.21 o 
   8   3   3      720.30      714.12     18.52 o 
   9   3   3      173.55      167.19     11.36 o 
  -8   4   3      717.92      719.88     18.67 o 
  -7   4   3       71.65       74.58      5.84 o 
  -6   4   3     1532.35     1547.50     17.89 o 
  -5   4   3      151.63      134.67      6.10 o 
  -4   4   3      434.69      382.92     24.70 o 
  -3   4   3     4003.12     4146.28     62.33 o 
  -2   4   3      285.07      283.19      5.83 o 
  -1   4   3      920.14      930.67     11.06 o 
   0   4   3     4640.18     4174.56     71.95 o 
   1   4   3      846.38      834.63      8.59 o 
   2   4   3      247.57      280.67     18.34 o 
   3   4   3     3875.40     3922.25     33.29 o 
   4   4   3      372.70      340.99      8.23 o 
   5   4   3      138.10      133.49      6.71 o 
   6   4   3     1626.29     1590.21     23.38 o 
   7   4   3       54.55       61.39      7.12 o 
   8   4   3      721.63      702.07     25.72 o 
  -8   5   3      304.16      316.11     24.99 o 
  -7   5   3      433.87      445.43     14.98 o 
  -6   5   3      305.22      325.05     12.94 o 
  -5   5   3      440.27      422.23      9.18 o 
  -4   5   3     1655.59     1713.64     14.72 o 
  -3   5   3     4076.85     4130.97     55.81 o 
  -2   5   3     1926.73     1939.23     85.89 o 
  -1   5   3      994.27      977.41     14.89 o 
   0   5   3       75.38       54.68      9.15 o 
   1   5   3     1010.71     1003.91     21.02 o 
   2   5   3     2063.46     2190.00     16.31 o 
   3   5   3     4021.70     4156.24     51.84 o 
   4   5   3     1767.55     1752.79     12.12 o 
   5   5   3      435.65      436.04     10.14 o 
   6   5   3      306.60      310.32     17.45 o 
   7   5   3      452.59      454.80     14.72 o 
   8   5   3      295.49      283.80     13.02 o 
  -8   6   3      360.67      360.19     14.10 o 
  -7   6   3     1216.76     1210.10     29.93 o 
  -6   6   3      554.60      562.50     13.17 o 
  -5   6   3     2927.05     2984.42     24.22 o 
  -4   6   3      761.58      755.04     11.06 o 
  -3   6   3    10136.19    10379.33     94.12 o 
  -2   6   3      460.46      518.13     14.49 o 
  -1   6   3    18100.68    17896.56    196.59 o 
   0   6   3     1845.68     1715.40     22.36 o 
   1   6   3    17650.92    17396.94    213.29 o 
   2   6   3      569.27      569.59     69.03 o 
   3   6   3    10216.28    10591.95     85.46 o 
   4   6   3      769.80      768.92     10.65 o 
   5   6   3     2890.02     2903.40     30.93 o 
   6   6   3      550.04      575.12     15.41 o 
   7   6   3     1241.97     1220.68     23.20 o 
   8   6   3      361.74      354.35     34.29 o 
  -8   7   3      654.82      695.45     18.96 o 
  -7   7   3      454.99      488.94     15.43 o 
  -6   7   3     1568.17     1617.49     24.87 o 
  -5   7   3     2720.90     2789.30     23.68 o 
  -4   7   3     4325.37     4366.98     34.94 o 
  -3   7   3      366.09      404.55      5.99 o 
  -2   7   3    15781.67    15535.73    153.79 o 
  -1   7   3     2989.83     2794.21     38.66 o 
   0   7   3     7714.99     7262.19     88.79 o 
   1   7   3     2995.92     2889.50     85.71 o 
   2   7   3    16160.14    15775.11    241.21 o 
   3   7   3      402.49      446.84     11.53 o 
   4   7   3     4340.21     4295.92     26.75 o 
   5   7   3     2713.88     2733.68     25.54 o 
   6   7   3     1559.62     1658.09     29.28 o 
   7   7   3      463.19      368.20     96.22 o 
   8   7   3      680.48      683.89     28.82 o 
  -8   8   3      193.26      208.28     12.20 o 
  -7   8   3     1252.89     1224.09     23.82 o 
  -6   8   3      205.56      215.82     10.75 o 
  -5   8   3     1067.65     1074.29     22.55 o 
  -4   8   3      698.19      697.73     11.58 o 
  -3   8   3     2803.92     2676.08     71.40 o 
  -2   8   3     1042.80      979.38     34.40 o 
  -1   8   3     5523.95     5501.08     66.86 o 
   0   8   3     3210.03     3120.42     70.22 o 
   1   8   3     5752.71     5635.65     90.51 o 
   2   8   3     1055.20      945.09    122.86 o 
   3   8   3     2895.82     2828.31     23.19 o 
   4   8   3      723.15      722.87     11.25 o 
   5   8   3     1023.50     1060.84     27.67 o 
   6   8   3      169.84      163.67      8.42 o 
   7   8   3     1279.12     1298.25     35.83 o 
   8   8   3      189.49      178.85     11.51 o 
  -8   9   3      289.74      302.87     14.13 o 
  -7   9   3      213.12      246.82     12.11 o 
  -6   9   3      424.88      428.10     14.33 o 
  -5   9   3      104.31      137.23     19.74 o 
  -4   9   3      522.51      527.61      9.15 o 
  -3   9   3      151.78      165.15      6.91 o 
  -2   9   3      692.70      734.12     20.23 o 
  -1   9   3      223.80      224.84      9.18 o 
   0   9   3        1.00        9.27      2.17 o 
   1   9   3      219.68      227.34      7.89 o 
   2   9   3      678.46      718.72     11.77 o 
   3   9   3      174.41      175.06     16.66 o 
   4   9   3      514.47      425.50     59.23 o 
   5   9   3       93.14      115.67      7.20 o 
   6   9   3      402.03      405.76     11.71 o 
   7   9   3      203.44      213.69     17.64 o 
   8   9   3      288.89      293.39     14.30 o 
  -7  10   3      613.70      645.62     18.60 o 
  -6  10   3      510.51      525.59     16.08 o 
  -5  10   3     1378.17     1458.13     19.69 o 
  -4  10   3      323.62      333.41      8.37 o 
  -3  10   3     3603.25     3525.30     74.46 o 
  -2  10   3      693.45      700.81     10.17 o 
  -1  10   3     2133.60     2119.96     36.90 o 
   0  10   3     1127.27     1040.30     24.18 o 
   1  10   3     2177.70     2120.79     44.72 o 
   2  10   3      706.41      701.93     14.07 o 
   3  10   3     3568.71     3561.51     38.39 o 
   4  10   3      305.72      339.00     44.83 o 
   5  10   3     1343.87     1306.39     33.44 o 
   6  10   3      495.83      496.41     13.16 o 
   7  10   3      610.28      667.35     19.64 o 
  -7  11   3       78.85       84.67      9.16 o 
  -6  11   3     1324.56     1327.11     25.25 o 
  -5  11   3      494.48      510.20     12.54 o 
  -4  11   3     2987.69     2881.29     23.83 o 
  -3  11   3     1788.87     1681.78     50.29 o 
  -2  11   3     3119.86     3176.64     23.83 o 
  -1  11   3     2232.97     2213.59     34.70 o 
   0  11   3     4287.36     4191.52     38.57 o 
   1  11   3     2284.55     2306.25     50.04 o 
   2  11   3     3073.99     3176.28     60.13 o 
   3  11   3     1758.29     1653.70     19.93 o 
   4  11   3     2818.82     2696.05     33.62 o 
   5  11   3      492.40      501.18     13.09 o 
   6  11   3     1296.21     1132.10    154.99 o 
   7  11   3       72.28       78.94     10.20 o 
  -6  12   3      344.46      375.08     15.02 o 
  -5  12   3     1465.19     1474.64     21.17 o 
  -4  12   3      614.99      593.80     11.44 o 
  -3  12   3     1856.64     1793.87     35.36 o 
  -2  12   3     1338.26     1282.26     14.45 o 
  -1  12   3     3570.76     3522.94     38.33 o 
   0  12   3      518.45      477.44     14.15 o 
   1  12   3     3646.84     3588.35     47.60 o 
   2  12   3     1295.26     1295.19     41.45 o 
   3  12   3     1801.80     1788.57     21.72 o 
   4  12   3      600.31      597.10     16.74 o 
   5  12   3     1441.34     1423.88     18.75 o 
   6  12   3      324.19      346.65     10.48 o 
  -6  13   3       82.56       75.69      9.13 o 
  -5  13   3      304.00      294.08     10.80 o 
  -4  13   3      116.77      111.87      9.70 o 
  -3  13   3      522.23      486.87     19.03 o 
  -2  13   3      109.51      122.19      6.11 o 
  -1  13   3      108.59       95.60      8.08 o 
   0  13   3      399.73      382.07     10.34 o 
   1  13   3       98.95       76.77      9.38 o 
   2  13   3      110.36      106.50      8.55 o 
   3  13   3      537.18      494.15     12.73 o 
   4  13   3      126.15      128.64      7.84 o 
   5  13   3      303.69      299.34      9.72 o 
   6  13   3       77.52       79.84      6.41 o 
  -6  14   3      250.49      241.34     19.40 o 
  -5  14   3      130.21      129.47      8.33 o 
  -4  14   3      324.46      341.62     14.74 o 
  -3  14   3      526.86      507.76     16.44 o 
  -2  14   3      333.25      345.05     14.01 o 
  -1  14   3      230.28      214.16     10.22 o 
   0  14   3      649.23      660.00     13.49 o 
   1  14   3      278.44      263.24     10.17 o 
   2  14   3      353.72      354.54     15.83 o 
   3  14   3      558.51      540.49     13.55 o 
   4  14   3      331.19      307.91     11.04 o 
   5  14   3      135.97      139.08      7.65 o 
   6  14   3      259.14      258.46     20.29 o 
  -5  15   3      151.97      149.29      9.03 o 
  -4  15   3     1075.47     1061.20     24.75 o 
  -3  15   3      486.28      488.50     28.13 o 
  -2  15   3     1432.61     1494.45     28.07 o 
  -1  15   3      100.12      114.47      9.76 o 
   0  15   3     1460.35     1532.03     26.84 o 
   1  15   3      113.57      123.78      7.83 o 
   2  15   3     1479.34     1503.22     21.88 o 
   3  15   3      470.17      477.40     17.53 o 
   4  15   3     1077.82     1073.92     19.62 o 
   5  15   3      150.99      139.23      8.04 o 
  -4  16   3      182.34      174.54     12.36 o 
  -3  16   3     1359.30     1312.73     28.25 o 
  -2  16   3      634.31      621.64     19.49 o 
  -1  16   3     2249.24     2190.51     33.82 o 
   0  16   3      136.50      147.77      8.71 o 
   1  16   3     2195.36     2217.31     38.03 o 
   2  16   3      619.23      582.39     14.58 o 
   3  16   3     1379.34     1360.57     22.24 o 
   4  16   3      189.50      182.93     10.00 o 
  -3  17   3       20.09       27.31      7.55 o 
  -2  17   3      507.03      513.09     44.14 o 
  -1  17   3      211.98      201.74     25.82 o 
   0  17   3      312.52      343.68     15.95 o 
   1  17   3      203.54      223.30     22.53 o 
   2  17   3      496.06      504.39     14.21 o 
   3  17   3       22.52       35.65      6.31 o 
  -2  18   3      107.58      109.44     11.70 o 
  -1  18   3       57.35       62.72      9.28 o 
   0  18   3        5.02        7.65      6.68 o 
   1  18   3       52.82       58.12      8.60 o 
   2  18   3      101.13      110.30      8.57 o 
   1   0   4    17876.79    18584.24    150.13 o 
   2   0   4    22840.35    22264.66    177.11 o 
   3   0   4     2248.01     2101.03     13.25 o 
   4   0   4    11039.04    11668.77     72.66 o 
   5   0   4     1312.54     1301.34     37.14 o 
   6   0   4     1465.66     1445.75     41.55 o 
   7   0   4      785.51      787.78     17.40 o 
   8   0   4      759.66      754.21     27.57 o 
   9   0   4      680.29      687.19     18.98 o 
  -9   1   4      444.80      421.55     15.53 o 
  -8   1   4     1040.11     1000.94     38.13 o 
  -7   1   4     1094.28     1070.94     27.84 o 
  -6   1   4      523.40      530.43     16.25 o 
  -5   1   4     4152.72     4105.04    115.91 o 
  -4   1   4     2749.27     2707.36     30.37 o 
  -3   1   4    10510.01    10879.45     60.85 o 
  -2   1   4     2346.06     2382.37     20.52 o 
  -1   1   4     2507.55     2489.56     11.80 o 
   0   1   4     8404.29     7870.73     43.33 o 
   1   1   4     2605.89     2501.32     28.10 o 
   2   1   4     2388.63     2389.38     21.08 o 
   3   1   4    10787.34    11121.85     72.44 o 
   4   1   4     2689.34     2664.05     19.01 o 
   5   1   4     4376.76     4355.58     28.47 o 
   6   1   4      498.76      492.35     12.98 o 
   7   1   4     1122.27     1093.57     46.28 o 
   8   1   4     1068.68     1024.19     21.15 o 
   9   1   4      445.60      469.37     22.77 o 
  -9   2   4      278.25      280.15     13.35 o 
  -8   2   4      126.09      124.26      9.62 o 
  -7   2   4      695.46      685.44     16.57 o 
  -6   2   4      473.71      474.88     13.62 o 
  -5   2   4      282.96      273.99      7.98 o 
  -4   2   4     1426.02     1446.28     25.89 o 
  -3   2   4     1885.07     1980.42     19.62 o 
  -2   2   4      302.59      310.63      4.90 o 
  -1   2   4      852.38      849.97     43.85 o 
   0   2   4      418.02      398.00      7.64 o 
   1   2   4      834.49      859.14     19.72 o 
   2   2   4      271.31      270.28      4.19 o 
   3   2   4     1828.06     1931.88     25.12 o 
   4   2   4     1379.21     1377.40     17.07 o 
   5   2   4      320.74      307.92     12.63 o 
   6   2   4      465.68      437.85     12.55 o 
   7   2   4      702.77      648.57     16.08 o 
   8   2   4      136.82      149.65     10.45 o 
   9   2   4      271.61      271.65     13.66 o 
  -8   3   4      528.24      554.36     15.59 o 
  -7   3   4     1075.15     1051.30     42.76 o 
  -6   3   4     1129.17     1128.63     15.37 o 
  -5   3   4     1570.28     1599.98     14.73 o 
  -4   3   4     2351.77     2378.72     16.61 o 
  -3   3   4     1584.47     1595.42     35.68 o 
  -2   3   4    12059.62    12407.52    164.35 o 
  -1   3   4      227.71      263.88      4.66 o 
   0   3   4      502.97      477.96     12.10 o 
   1   3   4      146.73      174.96      7.20 o 
   2   3   4    12288.74    12342.32    107.11 o 
   3   3   4     1542.22     1522.37     13.52 o 
   4   3   4     2349.24     2381.73     16.34 o 
   5   3   4     1584.47     1532.76     47.29 o 
   6   3   4     1187.49     1223.39     38.86 o 
   7   3   4     1076.08     1056.54     25.63 o 
   8   3   4      552.10      545.86     23.71 o 
  -8   4   4      722.85      762.53     15.26 o 
  -7   4   4      240.61      235.43     10.10 o 
  -6   4   4     1301.46     1277.45     16.39 o 
  -5   4   4      970.49      960.75     14.51 o 
  -4   4   4     5751.98     5352.83    420.82 o 
  -3   4   4     8166.80     8269.46     40.60 o 
  -2   4   4     9419.23     9164.60     47.88 o 
  -1   4   4    11356.68    11351.11     76.78 o 
   0   4   4    14303.73    13270.20    538.82 o 
   1   4   4    11392.51    11185.03    121.08 o 
   2   4   4     9332.54     9019.31     81.55 o 
   3   4   4     8354.79     8298.59     65.84 o 
   4   4   4     5921.81     5933.72     73.74 o 
   5   4   4      978.53      991.49     14.33 o 
   6   4   4     1346.43     1282.20     37.64 o 
   7   4   4      243.64      243.15     11.31 o 
   8   4   4      709.21      715.97     19.57 o 
  -8   5   4      174.67      161.79     11.22 o 
  -7   5   4      654.37      682.39     14.68 o 
  -6   5   4     2409.85     2389.47     49.30 o 
  -5   5   4     2579.38     2571.43     35.96 o 
  -4   5   4     3289.04     3358.75     50.21 o 
  -3   5   4    11519.03    11836.01     96.70 o 
  -2   5   4    10729.44    10699.55     44.80 o 
  -1   5   4     8250.96     7336.93     46.14 o 
   0   5   4    16057.51    15048.16    291.41 o 
   1   5   4     8249.65     6936.48    427.30 o 
   2   5   4    10671.55    10786.98    118.43 o 
   3   5   4    11495.51    11839.83    120.61 o 
   4   5   4     3235.70     3230.06     36.43 o 
   5   5   4     2589.61     2492.26     23.11 o 
   6   5   4     2399.65     2349.11     24.17 o 
   7   5   4      625.79      647.85     16.97 o 
   8   5   4      169.77      170.55     10.77 o 
  -8   6   4      576.75      554.64     16.81 o 
  -7   6   4      190.70      202.69     10.89 o 
  -6   6   4      224.98      214.80      7.99 o 
  -5   6   4     1084.68     1135.92     22.15 o 
  -4   6   4     2201.05     2291.46     17.30 o 
  -3   6   4      420.77      475.72      7.02 o 
  -2   6   4      868.76      879.44     16.94 o 
  -1   6   4     4452.36     4755.56     35.08 o 
   0   6   4     1813.76     1807.69     18.36 o 
   1   6   4     4448.71     4677.94     48.79 o 
   2   6   4      965.35     1008.22     21.09 o 
   3   6   4      358.72      437.53     11.29 o 
   4   6   4     2096.38     2144.80     17.79 o 
   5   6   4     1016.97     1012.95     16.78 o 
   6   6   4      198.54      210.93      8.69 o 
   7   6   4      175.32      171.85     10.55 o 
   8   6   4      583.35      580.76     28.51 o 
  -8   7   4      228.68      242.02     12.39 o 
  -7   7   4     1025.85      989.17     30.36 o 
  -6   7   4      600.75      608.12     12.17 o 
  -5   7   4       87.41      106.80      6.38 o 
  -4   7   4        8.83       10.57      2.68 o 
  -3   7   4      277.91      271.53      5.15 o 
  -2   7   4      367.37      359.16     12.85 o 
  -1   7   4     3553.58     3722.36     97.94 o 
   0   7   4        0.82        5.20      4.09 o 
   1   7   4     3508.51     3683.77     46.66 o 
   2   7   4      399.43      360.59      6.15 o 
   3   7   4      290.99      277.24      9.80 o 
   4   7   4       16.43       16.25      2.86 o 
   5   7   4      105.43      109.22      9.30 o 
   6   7   4      622.79      630.75     13.65 o 
   7   7   4     1019.79      988.22     32.45 o 
   8   7   4      230.56      244.77     12.75 o 
  -8   8   4      336.21      340.35     14.55 o 
  -7   8   4      658.96      673.73     18.06 o 
  -6   8   4     1043.88     1069.46     20.69 o 
  -5   8   4     1843.33     1852.88     35.54 o 
  -4   8   4     2273.55     2258.09     17.84 o 
  -3   8   4       47.67       46.69      2.79 o 
  -2   8   4     5486.39     5270.80    223.65 o 
  -1   8   4     1140.34     1174.21     11.57 o 
   0   8   4    10715.87    10635.92    132.34 o 
   1   8   4     1163.72     1209.95     16.85 o 
   2   8   4     5463.10     5446.06     60.06 o 
   3   8   4       45.54       41.56      4.93 o 
   4   8   4     2161.17     2090.18     18.94 o 
   5   8   4     1879.40     1846.85     18.73 o 
   6   8   4     1040.18     1054.78     24.29 o 
   7   8   4      651.21      653.91     18.44 o 
   8   8   4      326.89      346.50     15.03 o 
  -7   9   4     1117.07     1126.12     23.12 o 
  -6   9   4      724.49      745.58     18.29 o 
  -5   9   4     2021.20     2115.12     36.64 o 
  -4   9   4      764.02      787.43     11.00 o 
  -3   9   4     3991.05     3904.96     39.71 o 
  -2   9   4      976.87     1045.60     43.25 o 
  -1   9   4     6334.92     6415.75     76.21 o 
   0   9   4       41.36       28.32      2.71 o 
   1   9   4     6414.47     6468.16    138.67 o 
   2   9   4     1017.58     1050.86     14.03 o 
   3   9   4     3961.06     3916.84     64.98 o 
   4   9   4      789.37      776.49     20.55 o 
   5   9   4     1942.10     1976.69     20.32 o 
   6   9   4      743.73      775.06     15.78 o 
   7   9   4     1114.19     1160.50     24.87 o 
  -7  10   4      331.37      364.77     14.54 o 
  -6  10   4      999.77     1016.81     21.61 o 
  -5  10   4      457.25      480.48     14.51 o 
  -4  10   4     1070.70     1060.11     11.92 o 
  -3  10   4      929.01      941.46     15.03 o 
  -2  10   4     1286.47     1234.16     13.36 o 
  -1  10   4      131.13      132.44      5.42 o 
   0  10   4      709.53      678.27     14.28 o 
   1  10   4      103.06      123.33      6.52 o 
   2  10   4     1366.80     1316.93     30.60 o 
   3  10   4      892.14      891.57     14.47 o 
   4  10   4     1016.02     1039.32     20.34 o 
   5  10   4      463.18      453.47     10.63 o 
   6  10   4      974.67      991.43     18.16 o 
   7  10   4      320.75      250.39     42.92 o 
  -7  11   4      160.65      153.99     16.61 o 
  -6  11   4      357.04      387.21     14.66 o 
  -5  11   4      190.16      186.68     11.52 o 
  -4  11   4       43.44       39.34      4.37 o 
  -3  11   4      533.50      500.04     14.78 o 
  -2  11   4       38.86       38.64      3.76 o 
  -1  11   4      335.68      325.98      9.21 o 
   0  11   4      784.92      806.05     13.26 o 
   1  11   4      351.79      366.93     13.36 o 
   2  11   4       35.83       36.06      4.49 o 
   3  11   4      524.86      490.21     11.36 o 
   4  11   4       46.31       48.73      7.48 o 
   5  11   4      196.91      193.90      7.89 o 
   6  11   4      356.94      352.72     25.99 o 
   7  11   4      163.43      161.72     11.51 o 
  -6  12   4      477.90      493.44     16.47 o 
  -5  12   4      571.33      564.25     15.46 o 
  -4  12   4      922.87      907.23     13.87 o 
  -3  12   4     1181.45     1175.82     18.77 o 
  -2  12   4      187.00      200.81      9.52 o 
  -1  12   4     3146.57     3074.11     30.57 o 
   0  12   4     1059.70     1060.07     15.55 o 
   1  12   4     3025.24     2864.40     30.89 o 
   2  12   4      197.70      206.17      8.44 o 
   3  12   4     1178.20     1025.35     95.52 o 
   4  12   4      905.26      929.10     71.47 o 
   5  12   4      584.85      601.67     21.72 o 
   6  12   4      468.33      461.85     11.69 o 
  -6  13   4       95.60       91.86      9.54 o 
  -5  13   4      710.13      675.68     14.94 o 
  -4  13   4     1456.58     1348.92     20.67 o 
  -3  13   4     2103.99     1963.81     78.25 o 
  -2  13   4     2548.41     2492.28     25.24 o 
  -1  13   4     2065.32     2129.91     23.09 o 
   0  13   4     1619.64     1583.04     21.52 o 
   1  13   4     2056.52     2113.78     49.40 o 
   2  13   4     2528.14     2524.05     65.56 o 
   3  13   4     2128.23     2068.04     24.44 o 
   4  13   4     1513.14     1512.11    119.79 o 
   5  13   4      683.12      663.00     15.63 o 
   6  13   4      110.35      110.10      7.09 o 
  -5  14   4      278.55      298.70     11.06 o 
  -4  14   4     1105.34     1105.06     16.60 o 
  -3  14   4     1716.57     1635.56     55.02 o 
  -2  14   4     1712.00     1653.72     47.39 o 
  -1  14   4      747.57      736.29     21.17 o 
   0  14   4     1721.01     1653.37     40.94 o 
   1  14   4      709.12      731.08     14.58 o 
   2  14   4     1727.21     1768.63     23.10 o 
   3  14   4     1728.08     1724.33     23.23 o 
   4  14   4     1140.59     1112.92     19.43 o 
   5  14   4      277.94      276.46     10.33 o 
  -5  15   4      122.97      143.99      9.08 o 
  -4  15   4       75.84       92.33     14.06 o 
  -3  15   4      201.13      215.74     12.57 o 
  -2  15   4      410.03      413.42     15.96 o 
  -1  15   4      404.08      418.08     11.72 o 
   0  15   4      669.64      689.74     14.75 o 
   1  15   4      385.26      397.40     11.65 o 
   2  15   4      402.37      409.07     19.82 o 
   3  15   4      198.20      221.86     11.97 o 
   4  15   4       83.10       91.24      7.61 o 
   5  15   4      120.96      129.83      7.85 o 
  -4  16   4       91.49      102.26     10.82 o 
  -3  16   4      163.62      173.11     11.97 o 
  -2  16   4      195.81      209.06     12.43 o 
  -1  16   4       59.67       68.81      8.83 o 
   0  16   4      122.19      107.41      9.75 o 
   1  16   4       62.70       60.98      7.00 o 
   2  16   4      200.26      198.99      9.77 o 
   3  16   4      162.45      149.27      9.08 o 
   4  16   4       94.94       96.06     10.54 o 
  -3  17   4      775.11      747.63     49.56 o 
  -2  17   4      298.66      281.04     17.13 o 
  -1  17   4      824.00      778.39     21.57 o 
   0  17   4       43.30       36.55      7.25 o 
   1  17   4      829.93      791.26     24.20 o 
   2  17   4      286.73      287.46     11.60 o 
   3  17   4      787.01      750.46     21.44 o 
  -1  18   4      202.22      189.02     12.95 o 
   0  18   4      886.73      948.92     24.68 o 
   1  18   4      195.84      189.24     13.01 o 
   1   0   5      405.21      431.42      4.09 o 
   2   0   5       51.74       47.74      2.79 o 
   3   0   5     1733.63     1746.68     20.43 o 
   4   0   5      501.10      437.24      7.88 o 
   5   0   5     1018.19      946.00     15.81 o 
   6   0   5      508.39      516.21     13.35 o 
   7   0   5      169.14      154.51      9.14 o 
   8   0   5      127.80      126.13      9.43 o 
   9   0   5      351.77      354.73     14.57 o 
  -8   1   5      701.40      645.94     17.09 o 
  -7   1   5      416.96      406.27     27.64 o 
  -6   1   5     1656.50     1690.82     23.07 o 
  -5   1   5      643.35      664.83     17.62 o 
  -4   1   5     5403.81     5444.98     65.28 o 
  -3   1   5     9157.24     9732.90     93.53 o 
  -2   1   5     8739.70     8397.39    140.86 o 
  -1   1   5     7095.71     7336.70     35.08 o 
   0   1   5     7835.20     7687.01     31.83 o 
   1   1   5     7322.73     7335.78     53.62 o 
   2   1   5     8545.37     8281.22     72.68 o 
   3   1   5     8998.70     9510.14     56.68 o 
   4   1   5     5420.43     5521.61     80.16 o 
   5   1   5      668.13      698.92     17.18 o 
   6   1   5     1582.06     1544.71     21.90 o 
   7   1   5      377.08      375.65     12.77 o 
   8   1   5      698.31      652.98     17.29 o 
  -8   2   5      816.29      777.23     18.67 o 
  -7   2   5     1255.59     1291.91     26.25 o 
  -6   2   5      981.87      954.38     17.41 o 
  -5   2   5     2735.39     2757.03     22.74 o 
  -4   2   5     6430.13     6664.13     52.80 o 
  -3   2   5     8184.37     7973.77     28.83 o 
  -2   2   5     8315.27     8602.50     98.40 o 
  -1   2   5     6173.74     6226.80     35.55 o 
   0   2   5     6330.93     6292.63     97.97 o 
   1   2   5     5900.48     5605.62     31.82 o 
   2   2   5     8721.13     8498.86     28.14 o 
   3   2   5     8012.75     8042.34     69.69 o 
   4   2   5     6412.43     6594.81     53.45 o 
   5   2   5     2800.35     2822.05     33.22 o 
   6   2   5     1023.65     1062.05     23.83 o 
   7   2   5     1206.48     1190.80     21.52 o 
   8   2   5      858.50      834.90     19.79 o 
  -8   3   5      367.46      358.08     11.03 o 
  -7   3   5      754.50      763.26     21.84 o 
  -6   3   5     2141.56     2198.47     21.57 o 
  -5   3   5     1340.21     1326.55     17.59 o 
  -4   3   5     2827.51     2929.72     34.51 o 
  -3   3   5     4695.89     4614.50    180.15 o 
  -2   3   5     3889.97     3809.63     32.92 o 
  -1   3   5    11994.08    11913.80     62.43 o 
   0   3   5     9338.24     8576.69     82.06 o 
   1   3   5    12409.93    11844.17     58.01 o 
   2   3   5     3837.81     3750.13     49.96 o 
   3   3   5     4882.67     4957.67     50.75 o 
   4   3   5     2743.94     2793.59     19.50 o 
   5   3   5     1418.40     1431.83     22.62 o 
   6   3   5     2129.40     2179.94     27.36 o 
   7   3   5      773.75      726.40     17.19 o 
   8   3   5      373.12      395.76     29.24 o 
  -8   4   5      241.23      266.21     12.21 o 
  -7   4   5       78.44       76.41      9.62 o 
  -6   4   5      962.86      965.21     18.22 o 
  -5   4   5      227.04      229.68      6.58 o 
  -4   4   5     1030.54      993.17     27.13 o 
  -3   4   5      403.89      406.01      8.09 o 
  -2   4   5     2070.65     2065.47     13.98 o 
  -1   4   5     2606.51     2598.94     32.70 o 
   0   4   5     4111.64     3999.64     51.23 o 
   1   4   5     2574.94     2481.64     40.06 o 
   2   4   5     2007.19     1992.16     14.93 o 
   3   4   5      387.93      380.69     12.50 o 
   4   4   5     1016.33      993.96     10.79 o 
   5   4   5      189.06      198.40      6.15 o 
   6   4   5      950.36      929.98     14.93 o 
   7   4   5       71.32       69.34      7.42 o 
   8   4   5      232.74      239.71     19.22 o 
  -8   5   5      495.44      458.46     26.21 o 
  -7   5   5      785.29      789.16     19.91 o 
  -6   5   5      204.74      221.39      8.32 o 
  -5   5   5      237.72      245.79      6.74 o 
  -4   5   5     1467.93     1515.12     16.60 o 
  -3   5   5     2919.48     2937.13     24.51 o 
  -2   5   5      654.56      668.08     11.33 o 
  -1   5   5       82.62      121.64      5.27 o 
   0   5   5     3187.07     3340.13     17.34 o 
   1   5   5       67.83       93.07      4.03 o 
   2   5   5      600.57      602.40     20.86 o 
   3   5   5     2985.31     2985.31     21.02 o 
   4   5   5     1577.09     1588.12     15.56 o 
   5   5   5      222.49      234.15      6.67 o 
   6   5   5      228.57      242.45      8.75 o 
   7   5   5      793.40      793.92     18.81 o 
   8   5   5      487.34      458.04     15.60 o 
  -8   6   5      268.24      259.55     12.48 o 
  -7   6   5      878.49      902.04     23.03 o 
  -6   6   5      892.14      915.37     25.73 o 
  -5   6   5     1872.09     1905.53     37.20 o 
  -4   6   5      983.18      994.15     11.45 o 
  -3   6   5     2920.99     2994.54     39.46 o 
  -2   6   5     4291.73     4469.85     43.79 o 
  -1   6   5    10246.53    10588.74     39.86 o 
   0   6   5    11602.95    11536.75    117.79 o 
   1   6   5    10181.63    10537.13    119.34 o 
   2   6   5     4367.70     4492.62     50.20 o 
   3   6   5     3033.89     3138.13     42.68 o 
   4   6   5      930.95      909.60     11.76 o 
   5   6   5     2079.33     2121.98     21.94 o 
   6   6   5      826.99      821.26     15.02 o 
   7   6   5      904.08      910.31     20.50 o 
   8   6   5      285.52      302.04     13.69 o 
  -8   7   5      491.36      498.16     22.17 o 
  -7   7   5      966.92      961.87     20.58 o 
  -6   7   5     3002.97     3049.41     41.96 o 
  -5   7   5     3861.23     3880.48     68.41 o 
  -4   7   5     2435.02     2411.58     38.70 o 
  -3   7   5     3790.96     3895.99     47.60 o 
  -2   7   5     4709.30     4877.43     43.62 o 
  -1   7   5    10136.09    10234.39     97.30 o 
   0   7   5     8387.04     8168.35     38.07 o 
   1   7   5    10252.95    10191.94     39.26 o 
   2   7   5     4794.86     4876.05     44.25 o 
   3   7   5     3808.86     3850.39     34.08 o 
   4   7   5     2484.21     2399.03     39.44 o 
   5   7   5     3754.05     3601.71    116.61 o 
   6   7   5     3028.38     3018.64     29.29 o 
   7   7   5      983.84      991.87     21.77 o 
   8   7   5      501.20      504.22     41.09 o 
  -8   8   5      252.49      280.26     13.67 o 
  -7   8   5     1126.41     1140.70     34.62 o 
  -6   8   5      548.03      572.57     12.28 o 
  -5   8   5      622.85      628.46     12.67 o 
  -4   8   5      537.00      545.03      8.27 o 
  -3   8   5     1165.23     1077.72     12.12 o 
  -2   8   5     1347.59     1354.23     26.19 o 
  -1   8   5     3906.70     3918.57     63.68 o 
   0   8   5     1453.23     1406.74     16.68 o 
   1   8   5     3981.13     4012.09     62.80 o 
   2   8   5     1337.13     1304.18     14.76 o 
   3   8   5     1198.33     1116.08     18.45 o 
   4   8   5      496.31      488.75      9.57 o 
   5   8   5      607.82      552.33     10.77 o 
   6   8   5      530.93      568.65     13.65 o 
   7   8   5     1124.66     1128.04     23.82 o 
   8   8   5      260.73      281.66     18.16 o 
  -7   9   5      399.28      417.57     17.25 o 
  -6   9   5      626.81      622.22     16.66 o 
  -5   9   5      217.65      217.22      8.27 o 
  -4   9   5      431.18      459.61      7.91 o 
  -3   9   5      491.93      520.57      9.62 o 
  -2   9   5     1204.59     1166.08     12.66 o 
  -1   9   5      331.31      318.94      7.15 o 
   0   9   5      235.92      207.66      7.02 o 
   1   9   5      321.29      310.85      6.92 o 
   2   9   5     1221.10     1172.48     14.73 o 
   3   9   5      505.08      533.25     34.92 o 
   4   9   5      434.37      443.58      9.55 o 
   5   9   5      215.10      226.28      7.93 o 
   6   9   5      630.18      610.82     14.39 o 
   7   9   5      405.90      431.18     16.94 o 
  -7  10   5      640.29      635.77     18.29 o 
  -6  10   5      738.88      735.28     18.59 o 
  -5  10   5     1442.67     1526.15     24.10 o 
  -4  10   5      884.29      897.95     11.09 o 
  -3  10   5      719.05      781.77     11.43 o 
  -2  10   5     1374.65     1376.76     14.41 o 
  -1  10   5     3334.55     3311.78     67.18 o 
   0  10   5     2249.36     2171.41     38.75 o 
   1  10   5     3329.05     3258.54     56.19 o 
   2  10   5     1325.03     1304.86     32.53 o 
   3  10   5      649.29      661.03     12.26 o 
   4  10   5      835.64      800.51     17.95 o 
   5  10   5     1417.81     1384.91     17.66 o 
   6  10   5      739.15      703.13     15.70 o 
   7  10   5      635.89      614.24     21.59 o 
  -7  11   5      578.06      608.20     23.72 o 
  -6  11   5     1048.13     1040.72     23.06 o 
  -5  11   5      929.27      932.42     39.96 o 
  -4  11   5     1787.54     1753.83     19.50 o 
  -3  11   5     2130.21     2161.73     90.54 o 
  -2  11   5     1266.88     1204.73     43.24 o 
  -1  11   5     2591.04     2630.81     31.08 o 
   0  11   5     3384.96     3406.02     34.31 o 
   1  11   5     2562.04     2632.06     33.04 o 
   2  11   5     1212.92     1211.25     16.70 o 
   3  11   5     2157.08     2084.61     22.56 o 
   4  11   5     1711.31     1676.31     26.69 o 
   5  11   5      962.24      943.93     21.00 o 
   6  11   5     1027.07     1010.60     16.78 o 
   7  11   5      563.43      587.45     15.90 o 
  -6  12   5      158.16      161.04     10.97 o 
  -5  12   5      661.41      651.23     14.07 o 
  -4  12   5     1042.67     1027.43     14.67 o 
  -3  12   5     1480.23     1524.18     43.49 o 
  -2  12   5      615.91      635.71     13.66 o 
  -1  12   5     1033.85      979.77    113.42 o 
   0  12   5       80.10       86.64      8.94 o 
   1  12   5     1060.03     1128.60     31.16 o 
   2  12   5      675.76      699.59     17.85 o 
   3  12   5     1491.17     1559.35     20.46 o 
   4  12   5     1064.70     1037.04     32.61 o 
   5  12   5      647.45      609.17     12.78 o 
   6  12   5      169.22      160.31      8.01 o 
  -6  13   5       53.86       44.42      7.76 o 
  -5  13   5      236.98      243.82     10.31 o 
  -4  13   5      179.53      185.91     10.74 o 
  -3  13   5      413.56      416.28     15.43 o 
  -2  13   5      181.58      221.46     22.73 o 
  -1  13   5      744.11      735.17     24.28 o 
   0  13   5     1569.94     1526.64     24.08 o 
   1  13   5      754.00      783.45     20.90 o 
   2  13   5      165.09      178.73      8.74 o 
   3  13   5      431.97      434.90     20.05 o 
   4  13   5      170.38      162.74     11.27 o 
   5  13   5      225.61      227.45      8.85 o 
   6  13   5       65.25       59.80      6.10 o 
  -5  14   5       72.52       80.85      7.13 o 
  -4  14   5      324.08      318.05      9.56 o 
  -3  14   5      462.78      436.79     19.59 o 
  -2  14   5      504.24      514.32     12.98 o 
  -1  14   5      317.38      323.71     10.57 o 
   0  14   5        2.91        6.17      3.71 o 
   1  14   5      339.00      350.09     10.86 o 
   2  14   5      486.44      465.97     24.81 o 
   3  14   5      470.17      463.79     12.81 o 
   4  14   5      316.95      306.81     14.07 o 
   5  14   5       76.34       83.18      6.52 o 
  -5  15   5      270.78      261.17     10.87 o 
  -4  15   5      715.02      719.18     14.04 o 
  -3  15   5     1374.04     1295.05     26.68 o 
  -2  15   5     1405.54     1402.54     27.53 o 
  -1  15   5      573.53      581.44     13.58 o 
   0  15   5     1032.80     1052.49     28.65 o 
   1  15   5      592.89      603.09     16.90 o 
   2  15   5     1408.72     1414.24     38.73 o 
   3  15   5     1383.58     1315.41     36.10 o 
   4  15   5      764.61      776.81     21.25 o 
   5  15   5      292.64      287.92     10.32 o 
  -4  16   5      609.90      602.49     13.48 o 
  -3  16   5      892.01      808.96     22.33 o 
  -2  16   5      613.44      626.94     36.10 o 
  -1  16   5      902.35      888.33     21.95 o 
   0  16   5      929.22      946.47     17.68 o 
   1  16   5      920.04      933.68     29.11 o 
   2  16   5      620.81      626.65     18.46 o 
   3  16   5      921.93      919.85     23.25 o 
   4  16   5      604.68      598.81     27.30 o 
  -3  17   5      206.05      204.28     13.46 o 
  -2  17   5      372.68      373.69     30.69 o 
  -1  17   5      274.49      263.31     13.56 o 
   0  17   5      363.80      378.02     15.03 o 
   1  17   5      266.87      271.38     13.29 o 
   2  17   5      380.76      362.19     15.26 o 
   3  17   5      200.37      193.23     12.72 o 
  -1  18   5       36.17       27.95     10.78 o 
   0  18   5       44.41       43.98     11.70 o 
   1  18   5       33.98       26.54      7.08 o 
   0   0   6     2010.59     2418.40     16.85 o 
   1   0   6      254.10      323.42      9.34 o 
   2   0   6     5555.47     5731.96     43.83 o 
   3   0   6    10578.33    10927.71     39.63 o 
   4   0   6     3431.25     3379.68     28.23 o 
   5   0   6      961.58      928.27     11.00 o 
   6   0   6     1425.56     1427.65     50.33 o 
   7   0   6      767.46      769.10     24.78 o 
   8   0   6      605.29      627.03     20.42 o 
  -8   1   6      600.43      578.30     21.13 o 
  -7   1   6      388.55      388.39     12.78 o 
  -6   1   6     1889.02     1880.98     35.90 o 
  -5   1   6     1443.32     1392.73     43.79 o 
  -4   1   6     3731.63     3580.79     26.60 o 
  -3   1   6     4086.93     4096.92     69.91 o 
  -2   1   6     8729.73     8654.69     61.18 o 
  -1   1   6     5258.90     5380.95     81.22 o 
   0   1   6      207.37      201.04     10.04 o 
   1   1   6     5023.09     5062.28     55.42 o 
   2   1   6     8927.54     8956.11     48.63 o 
   3   1   6     4053.78     4043.68     52.87 o 
   4   1   6     3734.20     3726.70     45.98 o 
   5   1   6     1428.65     1412.87     15.67 o 
   6   1   6     1979.51     1975.12     45.04 o 
   7   1   6      360.04      353.24     12.35 o 
   8   1   6      637.25      611.88     32.75 o 
  -8   2   6      287.43      299.83     18.36 o 
  -7   2   6       73.15       84.68      6.12 o 
  -6   2   6      988.70      995.72     12.99 o 
  -5   2   6      917.02      910.62     11.38 o 
  -4   2   6      909.22      892.81      9.92 o 
  -3   2   6      221.84      220.41      8.00 o 
  -2   2   6      426.01      497.09     16.52 o 
  -1   2   6     3447.92     3605.30     26.86 o 
   0   2   6     2085.38     1993.98     27.74 o 
   1   2   6     3486.46     3716.78     75.94 o 
   2   2   6      412.04      444.08      7.99 o 
   3   2   6      198.27      195.11      6.17 o 
   4   2   6      943.80      950.77     10.51 o 
   5   2   6      928.88      922.41     12.59 o 
   6   2   6      958.22      941.75     13.74 o 
   7   2   6       78.28       84.99      7.65 o 
   8   2   6      296.17      307.70     12.91 o 
  -8   3   6      430.44      425.19     11.73 o 
  -7   3   6      651.89      635.12     18.36 o 
  -6   3   6      406.64      375.42      8.65 o 
  -5   3   6      699.18      691.80     10.17 o 
  -4   3   6     3037.73     3072.76     36.68 o 
  -3   3   6     4581.69     4438.14    366.41 o 
  -2   3   6     3911.04     3742.19     42.26 o 
  -1   3   6     6272.13     6516.72     95.85 o 
   0   3   6     2623.40     2467.67     21.47 o 
   1   3   6     6246.26     6138.55     91.34 o 
   2   3   6     3989.63     3790.36     26.51 o 
   3   3   6     4559.02     4691.83     21.12 o 
   4   3   6     3018.23     3057.02     27.32 o 
   5   3   6      668.30      658.21      9.91 o 
   6   3   6      380.09      366.55      8.35 o 
   7   3   6      630.03      571.64     26.65 o 
   8   3   6      426.81      424.55     16.71 o 
  -8   4   6      266.56      254.52      9.68 o 
  -7   4   6      763.18      769.06     31.86 o 
  -6   4   6      954.45      969.53     12.89 o 
  -5   4   6     1708.61     1699.06     18.38 o 
  -4   4   6     2845.49     2912.97     42.03 o 
  -3   4   6     7199.32     7266.03     32.58 o 
  -2   4   6     6493.64     6443.64     71.46 o 
  -1   4   6    16139.59    15678.96     98.34 o 
   0   4   6    17223.30    16233.53    199.19 o 
   1   4   6    16519.48    15921.25    182.92 o 
   2   4   6     6364.25     6170.50     46.70 o 
   3   4   6     7244.43     7305.35     88.83 o 
   4   4   6     2872.19     2875.22     50.92 o 
   5   4   6     1689.65     1661.20     33.30 o 
   6   4   6      958.30      922.95     14.92 o 
   7   4   6      808.09      793.12     19.12 o 
   8   4   6      259.81      231.53     11.67 o 
  -8   5   6      244.22      256.26     10.71 o 
  -7   5   6      810.97      804.07     14.59 o 
  -6   5   6     1357.14     1341.57     21.67 o 
  -5   5   6     3626.65     3639.88     53.15 o 
  -4   5   6     7212.76     7230.53     42.60 o 
  -3   5   6     1960.63     1983.79     20.02 o 
  -2   5   6     9541.33     9638.91     56.68 o 
  -1   5   6    11257.21    11086.16     80.93 o 
   0   5   6    26858.72    21789.83   2397.92 o 
   1   5   6    11049.02    10634.27     38.71 o 
   2   5   6     9715.60     9496.17     66.43 o 
   3   5   6     2004.21     2007.36     13.88 o 
   4   5   6     7271.38     7416.29    107.47 o 
   5   5   6     3597.96     3651.36     40.26 o 
   6   5   6     1325.28     1304.68     18.21 o 
   7   5   6      818.05      779.97     21.23 o 
   8   5   6      254.43      259.93     14.88 o 
  -8   6   6      158.95      161.87     11.99 o 
  -7   6   6      135.63      146.74      9.76 o 
  -6   6   6      829.50      826.14     17.85 o 
  -5   6   6     1030.70     1034.05     12.77 o 
  -4   6   6      779.90      827.14     10.68 o 
  -3   6   6     2068.92     2179.02     24.98 o 
  -2   6   6     2386.83     2390.95     16.52 o 
  -1   6   6     2432.02     2215.30     22.91 o 
   0   6   6     6595.07     6296.63     51.40 o 
   1   6   6     2346.53     2173.65     50.81 o 
   2   6   6     2403.95     2354.61     39.44 o 
   3   6   6     2018.08     2167.48     24.87 o 
   4   6   6      799.03      830.83     12.19 o 
   5   6   6      980.13      952.72     14.98 o 
   6   6   6      897.12      894.99     15.73 o 
   7   6   6      117.12      128.80     16.58 o 
   8   6   6      160.66      161.06     10.80 o 
  -8   7   6      317.92      308.35     13.51 o 
  -7   7   6      570.69      578.10     12.97 o 
  -6   7   6      476.79      491.06     13.44 o 
  -5   7   6      304.57      325.59     10.12 o 
  -4   7   6      159.10      155.21      5.76 o 
  -3   7   6       37.07       35.83      3.52 o 
  -2   7   6       14.95       18.29      4.92 o 
  -1   7   6      217.95      245.97      6.05 o 
   0   7   6       74.98      105.10      4.52 o 
   1   7   6      235.70      258.63      7.31 o 
   2   7   6       22.61       15.86      2.26 o 
   3   7   6       43.79       38.49      4.93 o 
   4   7   6      181.19      178.99      6.53 o 
   5   7   6      291.61      303.09     14.13 o 
   6   7   6      482.55      477.69     12.43 o 
   7   7   6      576.22      599.06     19.90 o 
   8   7   6      323.73      354.14     14.87 o 
  -7   8   6      914.17      972.94     22.44 o 
  -6   8   6     1563.60     1620.25     20.06 o 
  -5   8   6     1579.01     1609.53     26.44 o 
  -4   8   6       96.76       98.52      5.17 o 
  -3   8   6     1108.39     1087.04      9.75 o 
  -2   8   6      174.11      182.85      6.47 o 
  -1   8   6     3877.69     3920.69     22.81 o 
   0   8   6     2138.92     2104.23     17.62 o 
   1   8   6     4010.67     4081.83     54.55 o 
   2   8   6      161.48      163.75      6.04 o 
   3   8   6     1056.44     1058.14     18.33 o 
   4   8   6       94.18       91.98      5.49 o 
   5   8   6     1519.03     1468.19     17.03 o 
   6   8   6     1558.10     1594.80     21.97 o 
   7   8   6      881.50      888.37     17.66 o 
  -7   9   6      924.11      936.28     66.93 o 
  -6   9   6     1281.12     1298.45     37.04 o 
  -5   9   6     2263.96     2315.07     20.53 o 
  -4   9   6     1779.04     1773.07     14.82 o 
  -3   9   6      207.07      230.93      5.21 o 
  -2   9   6     1505.94     1433.52     14.22 o 
  -1   9   6     2849.21     3013.37     31.74 o 
   0   9   6     3420.66     3361.00     44.40 o 
   1   9   6     2888.57     3097.25     20.97 o 
   2   9   6     1343.11     1235.96     19.75 o 
   3   9   6      164.25      180.15      9.31 o 
   4   9   6     1689.76     1692.77     17.99 o 
   5   9   6     2221.64     2193.34     21.82 o 
   6   9   6     1245.89     1223.57     19.98 o 
   7   9   6      914.84      978.58     27.09 o 
  -7  10   6      780.95      809.63     20.33 o 
  -6  10   6      512.99      548.28     16.34 o 
  -5  10   6      458.50      470.78     11.62 o 
  -4  10   6      929.85      925.27     10.85 o 
  -3  10   6     1035.15      983.26     12.82 o 
  -2  10   6     1694.60     1607.59     26.53 o 
  -1  10   6      277.61      266.37      7.01 o 
   0  10   6      376.51      375.08      7.90 o 
   1  10   6      227.10      208.47      7.62 o 
   2  10   6     1716.48     1611.31     24.64 o 
   3  10   6     1074.29     1019.45     15.15 o 
   4  10   6      922.23      909.75     15.95 o 
   5  10   6      473.94      470.68     11.06 o 
   6  10   6      519.13      583.15     15.53 o 
   7  10   6      777.98      821.47     17.97 o 
  -7  11   6      206.20      204.64     11.92 o 
  -6  11   6       53.95       49.34      7.38 o 
  -5  11   6      399.79      416.24     13.82 o 
  -4  11   6      380.29      367.07      7.82 o 
  -3  11   6      647.53      646.57     11.03 o 
  -2  11   6       16.27       23.05      3.56 o 
  -1  11   6       29.95       41.16      4.01 o 
   0  11   6      623.10      629.90     17.40 o 
   1  11   6       32.17       63.11     23.88 o 
   2  11   6       15.34       23.19      5.14 o 
   3  11   6      626.52      596.84     21.35 o 
   4  11   6      385.48      318.77     55.60 o 
   5  11   6      416.95      419.70     10.83 o 
   6  11   6       46.98       44.73      5.33 o 
   7  11   6      206.82      238.89     11.04 o 
  -6  12   6      217.18      223.66     12.13 o 
  -5  12   6      733.70      763.89     18.72 o 
  -4  12   6      346.22      350.83     16.29 o 
  -3  12   6      787.04      809.07     15.51 o 
  -2  12   6      793.50      814.19     12.49 o 
  -1  12   6     2426.10     2413.28     25.46 o 
   0  12   6     1818.41     1785.78     25.53 o 
   1  12   6     2295.17     2339.32     28.47 o 
   2  12   6      858.27      849.77     35.42 o 
   3  12   6      745.09      756.31     14.57 o 
   4  12   6      343.87      372.56     14.18 o 
   5  12   6      730.07      683.82     15.82 o 
   6  12   6      216.37      209.97      8.73 o 
  -6  13   6      372.15      383.46     21.86 o 
  -5  13   6      602.88      605.60     13.87 o 
  -4  13   6     1423.70     1322.33     64.16 o 
  -3  13   6     1720.39     1735.88     30.22 o 
  -2  13   6     3228.32     3312.00     37.69 o 
  -1  13   6     2067.33     2067.66     51.73 o 
   0  13   6     2706.92     2817.53     55.56 o 
   1  13   6     2143.66     2148.73     23.90 o 
   2  13   6     3252.39     3304.01     66.39 o 
   3  13   6     1640.47     1647.16     28.00 o 
   4  13   6     1479.43     1424.09     44.28 o 
   5  13   6      587.58      597.59     13.30 o 
   6  13   6      371.68      344.18     10.98 o 
  -5  14   6      377.37      377.45     21.34 o 
  -4  14   6      624.23      610.92     12.51 o 
  -3  14   6     1944.11     2069.76     47.61 o 
  -2  14   6     1399.89     1447.76     26.31 o 
  -1  14   6     2395.95     2316.22     47.00 o 
   0  14   6      632.76      679.56     14.31 o 
   1  14   6     2405.00     2353.95     32.34 o 
   2  14   6     1402.38     1435.01     26.26 o 
   3  14   6     1977.34     1932.59     31.54 o 
   4  14   6      623.33      610.34     18.67 o 
   5  14   6      374.70      368.30     11.21 o 
  -4  15   6      297.30      314.87     15.06 o 
  -3  15   6      313.58      335.81     14.71 o 
  -2  15   6      298.35      308.95     15.34 o 
  -1  15   6      572.29      488.95    111.26 o 
   0  15   6      620.41      603.09     17.13 o 
   1  15   6      575.31      585.71     35.15 o 
   2  15   6      311.53      325.88     13.99 o 
   3  15   6      313.16      339.70     20.63 o 
   4  15   6      277.85      302.37     14.67 o 
  -4  16   6      140.15      149.87     17.90 o 
  -3  16   6      119.92       93.05     14.78 o 
  -2  16   6       52.71       57.73     12.77 o 
  -1  16   6       28.94       18.37      8.46 o 
   0  16   6       34.59       32.01      6.75 o 
   1  16   6       29.46       28.97      6.54 o 
   2  16   6       50.06       49.57      8.03 o 
   3  16   6      124.00      124.31     11.10 o 
   4  16   6      148.75      177.78     16.97 o 
  -2  17   6      430.07      416.28     24.80 o 
  -1  17   6      169.63      188.76     17.97 o 
   0  17   6      218.47      227.22     12.63 o 
   1  17   6      170.07      170.58     14.73 o 
   2  17   6      429.29      447.15     24.47 o 
   0  18   6      242.20      262.64     20.32 o 
   1   0   7     2268.63     2374.41     34.37 o 
   2   0   7     3537.40     4388.50     42.88 o 
   3   0   7      227.85      191.02      4.49 o 
   4   0   7     1882.55     1621.40     13.37 o 
   5   0   7     1332.84     1250.35     12.82 o 
   6   0   7      689.55      671.00     14.54 o 
   7   0   7      339.91      345.21     12.22 o 
   8   0   7       87.94       96.00      8.58 o 
  -8   1   7      647.51      627.83     16.37 o 
  -7   1   7      618.07      618.03     22.75 o 
  -6   1   7      289.82      302.85      8.95 o 
  -5   1   7     3130.75     3187.12     37.72 o 
  -4   1   7     1919.99     1906.62     28.20 o 
  -3   1   7     5407.99     5528.25     75.66 o 
  -2   1   7     3476.15     3330.57     41.52 o 
  -1   1   7     3269.61     3099.02     42.07 o 
   0   1   7       13.70       38.10     10.17 o 
   1   1   7     3298.79     3114.89     56.20 o 
   2   1   7     3405.70     3302.65     23.23 o 
   3   1   7     5698.06     5766.28     59.69 o 
   4   1   7     1930.90     1908.68     30.97 o 
   5   1   7     3219.57     3345.96     33.44 o 
   6   1   7      278.97      287.24      8.15 o 
   7   1   7      609.34      617.50     15.85 o 
   8   1   7      655.47      617.17     16.96 o 
  -8   2   7     1009.11     1022.69     41.81 o 
  -7   2   7      515.45      481.22     12.49 o 
  -6   2   7     2401.07     2413.99     36.15 o 
  -5   2   7     1441.01     1430.19     21.58 o 
  -4   2   7     5264.12     5349.46     44.64 o 
  -3   2   7     5857.91     5734.85     53.46 o 
  -2   2   7    10147.84    10115.54    140.10 o 
  -1   2   7     3060.48     3285.80     43.03 o 
   0   2   7    15020.25    14415.05     54.90 o 
   1   2   7     2889.36     3007.19     34.64 o 
   2   2   7    10341.34    10325.09     72.44 o 
   3   2   7     5781.00     5690.60     55.64 o 
   4   2   7     5346.28     5475.34    114.27 o 
   5   2   7     1399.79     1363.98     30.18 o 
   6   2   7     2488.07     2505.48     20.21 o 
   7   2   7      481.22      478.93     14.14 o 
   8   2   7     1038.49     1003.02     21.30 o 
  -8   3   7      244.02      261.30     11.66 o 
  -7   3   7      769.37      744.62     27.72 o 
  -6   3   7      617.71      617.42     10.59 o 
  -5   3   7     3463.80     3488.42     37.09 o 
  -4   3   7     1078.28     1097.75     11.53 o 
  -3   3   7     3044.98     2644.94    100.47 o 
  -2   3   7     1999.83     2138.18     43.90 o 
  -1   3   7     9842.79     9560.69     96.53 o 
   0   3   7     3342.30     3236.75     29.91 o 
   1   3   7    10053.85     9717.28    167.09 o 
   2   3   7     1823.33     1943.61     26.57 o 
   3   3   7     3095.24     2779.67     58.43 o 
   4   3   7     1019.07     1061.35     26.86 o 
   5   3   7     3383.95     3364.41     42.60 o 
   6   3   7      573.37      552.47      9.96 o 
   7   3   7      811.52      825.78     37.89 o 
   8   3   7      236.18      242.66     12.08 o 
  -8   4   7       41.67       45.73      5.64 o 
  -7   4   7      673.59      669.95     13.37 o 
  -6   4   7      250.65      250.83      7.42 o 
  -5   4   7      718.18      708.42     10.49 o 
  -4   4   7      833.17      838.47     18.33 o 
  -3   4   7      952.59     1022.58     27.50 o 
  -2   4   7     1881.49     1879.37     20.42 o 
  -1   4   7      883.51      849.24     19.40 o 
   0   4   7      949.09      893.59     14.45 o 
   1   4   7      905.37      925.01     19.22 o 
   2   4   7     1934.23     1941.62     42.12 o 
   3   4   7     1003.89     1068.01     14.50 o 
   4   4   7      861.75      863.26     14.31 o 
   5   4   7      681.59      690.44     10.45 o 
   6   4   7      283.08      294.43      9.25 o 
   7   4   7      663.95      661.93     17.10 o 
   8   4   7       43.43       43.87      6.99 o 
  -8   5   7      427.28      462.35     16.65 o 
  -7   5   7      685.64      658.22     13.42 o 
  -6   5   7      324.70      335.02      8.35 o 
  -5   5   7      730.40      736.54     10.85 o 
  -4   5   7      724.55      738.03     21.38 o 
  -3   5   7      887.90      853.46     18.71 o 
  -2   5   7     1206.33     1285.26     12.10 o 
  -1   5   7     4906.01     5014.82    102.20 o 
   0   5   7      210.33      241.85      8.85 o 
   1   5   7     4863.54     4943.20     66.17 o 
   2   5   7     1201.50     1234.40     33.23 o 
   3   5   7      804.46      760.28      9.51 o 
   4   5   7      688.59      723.36     10.63 o 
   5   5   7      725.38      719.07     12.93 o 
   6   5   7      334.39      362.83     15.85 o 
   7   5   7      695.66      692.37     14.65 o 
   8   5   7      415.91      407.87     28.23 o 
  -8   6   7      404.44      428.97     12.33 o 
  -7   6   7      333.16      337.66     10.43 o 
  -6   6   7     1677.93     1657.93     25.96 o 
  -5   6   7      902.53      939.91     12.37 o 
  -4   6   7     1807.33     1812.00     21.63 o 
  -3   6   7      310.41      331.79      6.19 o 
  -2   6   7     5517.18     5396.79     46.65 o 
  -1   6   7     1469.18     1493.07     24.61 o 
   0   6   7     4980.51     4844.46     32.91 o 
   1   6   7     1525.05     1561.65     28.32 o 
   2   6   7     5730.72     5548.70    136.25 o 
   3   6   7      249.95      261.48      6.75 o 
   4   6   7     1950.95     1974.08     16.90 o 
   5   6   7      948.11      954.65     21.91 o 
   6   6   7     1695.68     1725.34     21.79 o 
   7   6   7      327.41      334.42     11.94 o 
   8   6   7      412.38      415.87     15.57 o 
  -8   7   7      208.04      205.30     11.65 o 
  -7   7   7     1438.82     1429.40     45.23 o 
  -6   7   7     1978.98     1958.45     22.73 o 
  -5   7   7     2781.05     2802.14     45.11 o 
  -4   7   7     1346.04     1350.74     14.52 o 
  -3   7   7     4799.88     4805.89     58.88 o 
  -2   7   7     2103.18     2062.25     21.37 o 
  -1   7   7     8489.02     8686.52     88.36 o 
   0   7   7     3232.80     2766.23     17.52 o 
   1   7   7     8340.72     8610.90     53.12 o 
   2   7   7     2070.44     2027.77     20.80 o 
   3   7   7     4543.65     4606.99     69.81 o 
   4   7   7     1447.01     1402.25     15.32 o 
   5   7   7     2640.12     2584.61     30.70 o 
   6   7   7     2020.12     2033.29     24.38 o 
   7   7   7     1421.58     1447.09     37.88 o 
   8   7   7      197.40      198.95     12.24 o 
  -7   8   7      410.03      416.35     14.67 o 
  -6   8   7      976.74      972.07     21.49 o 
  -5   8   7     1830.42     1812.46     17.78 o 
  -4   8   7      730.20      719.96     14.13 o 
  -3   8   7      684.11      675.88      7.86 o 
  -2   8   7     2920.93     2865.33     47.23 o 
  -1   8   7     1265.77     1263.16     52.08 o 
   0   8   7     1365.41     1357.81     12.68 o 
   1   8   7     1231.55     1186.87     12.51 o 
   2   8   7     2825.91     2796.70     28.86 o 
   3   8   7      730.31      705.93     15.82 o 
   4   8   7      671.05      644.98     11.07 o 
   5   8   7     1875.18     1870.55     23.39 o 
   6   8   7      981.36      998.49     17.85 o 
   7   8   7      436.89      442.32     13.06 o 
  -7   9   7      287.84      295.34     19.31 o 
  -6   9   7      603.80      612.28     13.61 o 
  -5   9   7      237.30      235.18      7.71 o 
  -4   9   7      607.26      584.08     13.57 o 
  -3   9   7       52.70       52.39      3.14 o 
  -2   9   7      296.14      290.86      7.23 o 
  -1   9   7      773.91      780.87     14.59 o 
   0   9   7      901.73      895.88     17.32 o 
   1   9   7      776.83      774.34     18.82 o 
   2   9   7      280.18      283.30      8.12 o 
   3   9   7       41.74       66.53     13.06 o 
   4   9   7      598.70      573.11     10.88 o 
   5   9   7      238.03      242.62     11.06 o 
   6   9   7      605.50      609.27     14.70 o 
   7   9   7      290.59      295.48     11.42 o 
  -7  10   7      278.09      263.91     18.82 o 
  -6  10   7      978.62      997.63     30.68 o 
  -5  10   7      874.71      841.11     13.06 o 
  -4  10   7     1449.49     1475.10     13.09 o 
  -3  10   7       18.32       21.63      3.54 o 
  -2  10   7     1187.81     1292.72     58.44 o 
  -1  10   7      993.57      995.20     16.15 o 
   0  10   7     3452.93     3506.23     34.14 o 
   1  10   7      998.59     1023.43     14.36 o 
   2  10   7     1136.36     1179.03     47.38 o 
   3  10   7        7.89        3.96      4.43 o 
   4  10   7     1547.90     1558.35     18.14 o 
   5  10   7      900.15      915.59     14.98 o 
   6  10   7      974.39      954.49     18.33 o 
   7  10   7      298.58      317.27     12.21 o 
  -6  11   7      224.96      220.22     17.01 o 
  -5  11   7     2303.30     2338.48     30.63 o 
  -4  11   7     1020.08      994.67     11.21 o 
  -3  11   7     2447.00     2434.38     23.75 o 
  -2  11   7     1919.68     1819.91     29.16 o 
  -1  11   7     4393.94     4332.63     39.13 o 
   0  11   7     2008.81     1905.00     26.56 o 
   1  11   7     4379.77     4310.76     65.44 o 
   2  11   7     1922.86     1909.28     27.63 o 
   3  11   7     2491.52     2515.29     32.66 o 
   4  11   7      994.53      956.23     20.85 o 
   5  11   7     2392.93     2376.37     24.50 o 
   6  11   7      216.33      209.51      8.80 o 
  -6  12   7      332.68      342.98     20.96 o 
  -5  12   7      194.71      172.37     15.49 o 
  -4  12   7      753.54      737.50     17.09 o 
  -3  12   7      778.18      813.58     15.48 o 
  -2  12   7     1276.67     1287.14     27.53 o 
  -1  12   7      383.27      408.15     10.82 o 
   0  12   7     2781.64     2817.38    167.55 o 
   1  12   7      316.03      329.90     13.98 o 
   2  12   7     1319.32     1290.52     23.36 o 
   3  12   7      727.03      767.24     18.95 o 
   4  12   7      804.62      772.68     19.76 o 
   5  12   7      176.43      180.33      8.12 o 
   6  12   7      360.07      362.00     10.90 o 
  -5  13   7      155.84      159.20     14.94 o 
  -4  13   7      260.72      265.63     15.92 o 
  -3  13   7       11.94       14.78      4.09 o 
  -2  13   7      268.03      272.10     21.54 o 
  -1  13   7      505.71      493.03     26.29 o 
   0  13   7       17.74       17.04      5.89 o 
   1  13   7      512.06      522.89     21.78 o 
   2  13   7      243.67      250.43     12.23 o 
   3  13   7       15.44       23.64      6.36 o 
   4  13   7      262.10      257.78     13.16 o 
   5  13   7      167.00      163.33      9.41 o 
  -4  14   7      368.11      381.25     22.70 o 
  -3  14   7       55.60       56.17     11.27 o 
  -2  14   7     1023.28     1024.92     22.01 o 
  -1  14   7       92.33       86.90      8.42 o 
   0  14   7      168.80      166.78     10.33 o 
   1  14   7       87.41       93.39      9.06 o 
   2  14   7      980.97      964.80     21.84 o 
   3  14   7       62.42       54.11      7.66 o 
   4  14   7      372.71      354.41     15.05 o 
   5  14   7      122.76      123.92      7.94 o 
  -4  15   7      380.77      363.48     23.24 o 
  -3  15   7      894.94      801.52     31.03 o 
  -2  15   7      518.39      540.94     22.73 o 
  -1  15   7     1333.29     1372.07     25.59 o 
   0  15   7      169.14      163.18     10.90 o 
   1  15   7     1337.16     1322.65     25.52 o 
   2  15   7      511.11      485.83     49.77 o 
   3  15   7      904.43      908.77     23.02 o 
   4  15   7      378.34      367.84     17.42 o 
  -3  16   7      397.86      404.02     23.73 o 
  -2  16   7      983.28      959.30     35.10 o 
  -1  16   7      524.24      576.28     17.68 o 
   0  16   7     1408.83     1410.35     38.30 o 
   1  16   7      522.03      544.26     18.02 o 
   2  16   7      989.35      911.07     22.67 o 
   3  16   7      411.16      411.54     16.49 o 
  -2  17   7      190.94      210.08     18.42 o 
  -1  17   7      338.10      350.98     22.06 o 
   0  17   7      199.44      213.41     12.44 o 
   1  17   7      344.36      335.45     19.33 o 
   2  17   7      197.88      205.81     12.60 o 
   0   0   8      539.51      733.65     38.59 o 
   1   0   8    13632.73    13185.84    131.29 o 
   3   0   8     5173.79     4900.18     30.15 o 
   4   0   8      596.04      621.59      8.69 o 
   5   0   8     4052.81     4058.83     56.91 o 
   6   0   8      131.03      140.88      7.09 o 
   7   0   8     1824.93     1749.19     53.85 o 
   8   0   8      439.37      464.37     13.50 o 
  -8   1   8      453.30      472.39     21.06 o 
  -7   1   8      605.28      610.53     11.37 o 
  -6   1   8     1914.84     1837.37     28.16 o 
  -5   1   8      190.72      211.27     12.00 o 
  -4   1   8     4065.92     4133.41     38.05 o 
  -3   1   8      473.19      465.42     12.45 o 
  -2   1   8     6713.56     6577.85     91.20 o 
  -1   1   8      583.83      608.09     34.63 o 
   0   1   8     3702.28     3496.81     19.28 o 
   1   1   8      555.12      567.85     10.96 o 
   2   1   8     6620.75     6406.83     38.28 o 
   3   1   8      448.69      443.13      6.26 o 
   4   1   8     3964.22     4029.02     64.51 o 
   5   1   8      175.98      170.76      6.06 o 
   6   1   8     1868.67     1791.98     43.61 o 
   7   1   8      585.84      608.35     18.06 o 
   8   1   8      460.27      483.24     22.59 o 
  -8   2   8      514.49      528.71     16.90 o 
  -7   2   8        0.70       -3.09      3.09 o 
  -6   2   8      507.43      511.59     13.23 o 
  -5   2   8      190.86      215.23      9.63 o 
  -4   2   8      590.36      560.03      8.62 o 
  -3   2   8      243.48      280.52     10.33 o 
  -2   2   8     1188.38     1135.83     63.31 o 
  -1   2   8      756.45      733.63      9.02 o 
   0   2   8       16.66       23.01      2.54 o 
   1   2   8      754.79      754.93     17.69 o 
   2   2   8     1264.87     1253.83      8.54 o 
   3   2   8      266.27      311.23     11.88 o 
   4   2   8      620.06      575.48      8.66 o 
   5   2   8      177.41      193.35      6.23 o 
   6   2   8      444.42      441.78      9.04 o 
   7   2   8        1.29        1.25      3.61 o 
   8   2   8      500.07      511.18     16.84 o 
  -8   3   8      269.81      280.00     10.21 o 
  -7   3   8      322.83      325.73      8.94 o 
  -6   3   8      803.25      828.03     16.87 o 
  -5   3   8      131.47      127.39     10.42 o 
  -4   3   8      575.40      592.86      8.92 o 
  -3   3   8     3454.91     3598.05     41.88 o 
  -2   3   8     4411.47     4182.73    194.34 o 
  -1   3   8     1216.40     1241.77     13.05 o 
   0   3   8     7205.05     7156.47     29.09 o 
   1   3   8     1188.90     1193.85     11.82 o 
   2   3   8     4453.87     4493.06     20.48 o 
   3   3   8     3484.65     3640.07     20.81 o 
   4   3   8      560.24      553.63     16.94 o 
   5   3   8      133.49      144.29      5.80 o 
   6   3   8      810.79      826.40     12.02 o 
   7   3   8      309.60      307.80     12.08 o 
   8   3   8      272.59      272.29     12.55 o 
  -8   4   8      112.55      102.28      7.32 o 
  -7   4   8     1109.12     1117.33     18.70 o 
  -6   4   8      423.75      428.86     13.36 o 
  -5   4   8     5804.23     5627.94     42.92 o 
  -4   4   8     1065.53     1064.86     18.56 o 
  -3   4   8     5595.93     5546.75     74.14 o 
  -2   4   8     3401.24     3353.44     38.23 o 
  -1   4   8    15303.04    15356.24    202.44 o 
   0   4   8     5520.96     5350.81     63.17 o 
   1   4   8    15345.38    16115.79    785.26 o 
   2   4   8     3383.76     3366.67     81.02 o 
   3   4   8     5567.11     5582.04     24.73 o 
   4   4   8     1015.18     1018.37     17.24 o 
   5   4   8     5708.08     5854.05     92.16 o 
   6   4   8      389.29      404.06     10.58 o 
   7   4   8     1130.27     1128.96     17.87 o 
   8   4   8      105.31       91.88      8.72 o 
  -8   5   8      718.14      722.12     18.92 o 
  -7   5   8      633.01      620.58     26.37 o 
  -6   5   8     1147.19     1106.56     22.47 o 
  -5   5   8     1265.49     1239.88     20.45 o 
  -4   5   8     4801.53     4724.39     60.64 o 
  -3   5   8      841.19      876.76      9.87 o 
  -2   5   8     7912.65     7874.39     44.40 o 
  -1   5   8     7075.83     7041.41     60.84 o 
   0   5   8    10616.99    10264.42     98.83 o 
   1   5   8     7132.55     7263.90    108.50 o 
   2   5   8     7874.03     7736.28    166.25 o 
   3   5   8      797.22      831.11      9.12 o 
   4   5   8     4753.90     4719.42     56.22 o 
   5   5   8     1285.96     1252.91     16.92 o 
   6   5   8     1142.33     1115.64     17.09 o 
   7   5   8      626.63      605.32     13.71 o 
   8   5   8      713.38      731.46     19.37 o 
  -8   6   8      202.81      217.94     11.97 o 
  -7   6   8      103.74       98.45      8.71 o 
  -6   6   8      842.48      822.66     12.48 o 
  -5   6   8      958.97      975.91     19.53 o 
  -4   6   8     1302.82     1335.69     23.26 o 
  -3   6   8     2720.64     2847.91     18.70 o 
  -2   6   8      539.87      593.52     10.11 o 
  -1   6   8     1419.29     1372.30     15.79 o 
   0   6   8     5327.34     5174.18    138.00 o 
   1   6   8     1368.74     1317.80     26.83 o 
   2   6   8      500.92      507.66      9.37 o 
   3   6   8     2718.81     2785.92     39.65 o 
   4   6   8     1401.03     1432.85     28.00 o 
   5   6   8     1037.72     1046.93     15.90 o 
   6   6   8      842.35      854.08     15.72 o 
   7   6   8       92.96       96.47      7.18 o 
   8   6   8      221.72      206.77     12.11 o 
  -7   7   8      128.27      129.74     14.00 o 
  -6   7   8      109.44      110.14      6.14 o 
  -5   7   8     2219.37     2198.57     23.50 o 
  -4   7   8      415.96      449.79      9.27 o 
  -3   7   8      292.32      287.74      6.11 o 
  -2   7   8      664.95      639.27      7.50 o 
  -1   7   8      535.86      577.75      8.57 o 
   0   7   8       54.83       60.03      3.57 o 
   1   7   8      534.58      560.31      7.84 o 
   2   7   8      685.43      639.92     10.44 o 
   3   7   8      276.80      278.20     14.47 o 
   4   7   8      374.62      406.46      8.91 o 
   5   7   8     2202.60     2169.39     33.40 o 
   6   7   8      105.45      111.89      7.47 o 
   7   7   8      126.56      124.83      8.27 o 
  -7   8   8      841.75      838.90     25.79 o 
  -6   8   8      541.37      566.05     13.23 o 
  -5   8   8     1582.66     1524.05     17.35 o 
  -4   8   8      117.14      118.42      5.65 o 
  -3   8   8     2463.54     2432.97     24.22 o 
  -2   8   8       69.99       76.83      4.68 o 
  -1   8   8     2959.59     2879.17     33.23 o 
   0   8   8      175.93      178.37      8.11 o 
   1   8   8     2988.54     2895.28     23.00 o 
   2   8   8       59.52       60.29      4.01 o 
   3   8   8     2592.59     2524.96     29.34 o 
   4   8   8      126.24      115.13      6.09 o 
   5   8   8     1581.79     1542.20     31.70 o 
   6   8   8      565.23      587.41     19.21 o 
   7   8   8      846.32      885.18     17.85 o 
  -7   9   8      320.28      294.47     18.98 o 
  -6   9   8     1826.06     1806.36     22.91 o 
  -5   9   8      602.74      615.42     15.73 o 
  -4   9   8     1999.20     1923.53     19.75 o 
  -3   9   8      925.35      911.32      9.43 o 
  -2   9   8     4256.18     4195.75     26.06 o 
  -1   9   8      144.37      169.74      6.04 o 
   0   9   8     5381.63     5158.35     87.63 o 
   1   9   8      141.03      170.39      6.80 o 
   2   9   8     4205.35     4291.98    190.89 o 
   3   9   8      992.50      973.14     19.08 o 
   4   9   8     2065.08     2057.85     20.39 o 
   5   9   8      653.67      636.97     12.32 o 
   6   9   8     1834.24     1819.02     24.55 o 
   7   9   8      339.74      349.24     12.40 o 
  -7  10   8      444.80      444.94     22.73 o 
  -6  10   8      278.95      300.28     18.86 o 
  -5  10   8      981.67     1024.94     19.02 o 
  -4  10   8      359.93      356.69     10.40 o 
  -3  10   8     1257.89     1249.45     12.77 o 
  -2  10   8      168.97      170.55      6.53 o 
  -1  10   8     3031.87     3093.20     34.98 o 
   0  10   8       70.61       60.00      9.43 o 
   1  10   8     2997.14     3068.80     33.31 o 
   2  10   8      138.53      149.22      9.54 o 
   3  10   8     1239.23     1228.56     27.10 o 
   4  10   8      338.93      321.78      9.08 o 
   5  10   8     1004.11     1012.90     15.71 o 
   6  10   8      285.15      309.11     11.81 o 
   7  10   8      430.13      442.70     13.97 o 
  -6  11   8       71.73       78.21     12.08 o 
  -5  11   8      154.49      173.00      8.83 o 
  -4  11   8       93.51       95.72      7.03 o 
  -3  11   8       74.14       82.68      8.00 o 
  -2  11   8      280.65      281.64     11.05 o 
  -1  11   8      163.13      168.31      7.95 o 
   0  11   8      124.07      120.37      8.82 o 
   1  11   8      176.60      172.13     10.01 o 
   2  11   8      280.92      288.70     11.98 o 
   3  11   8       64.57       64.16      7.54 o 
   4  11   8       86.46       81.71      8.49 o 
   5  11   8      157.04      170.07      7.98 o 
   6  11   8       73.28       71.65      7.30 o 
  -4  12   8      468.81      448.83     12.58 o 
  -3  12   8      982.53     1015.94     35.18 o 
  -2  12   8      560.60      536.78     20.22 o 
  -1  12   8     1125.84     1114.69     34.55 o 
   0  12   8      472.15      444.87     14.37 o 
   1  12   8     1120.40     1175.68     66.11 o 
   2  12   8      583.90      572.55     16.41 o 
   3  12   8      970.33      969.29     50.33 o 
   4  12   8      456.24      466.34     43.55 o 
   5  12   8      462.13      440.56     11.54 o 
   6  12   8       47.74       45.56      5.54 o 
  -4  13   8     1463.58     1524.85    119.92 o 
  -3  13   8     1270.42     1255.11     29.74 o 
  -2  13   8     2250.70     2203.98     39.92 o 
  -1  13   8      773.08      766.84     18.45 o 
   0  13   8     3054.22     3094.64     74.39 o 
   1  13   8      782.50      773.71     24.07 o 
   2  13   8     2277.18     2198.81     44.00 o 
   3  13   8     1284.29     1280.42     25.80 o 
   4  13   8     1447.98     1415.25     27.16 o 
   5  13   8       96.33       93.19      6.77 o 
  -4  14   8      495.61      494.26     25.07 o 
  -3  14   8      633.05      686.32     15.10 o 
  -2  14   8      647.02      659.78     25.65 o 
  -1  14   8     2421.33     2460.88    100.65 o 
   0  14   8      324.88      347.08     23.06 o 
   1  14   8     2450.16     2462.71     85.26 o 
   2  14   8      635.83      672.08     18.72 o 
   3  14   8      614.53      645.34     19.07 o 
   4  14   8      477.22      491.37     17.63 o 
   5  14   8      808.59      829.11     21.77 o 
  -4  15   8      143.51      158.35     17.30 o 
  -3  15   8      212.26      207.67     17.70 o 
  -2  15   8      465.16      452.90     24.71 o 
  -1  15   8      425.28      434.70     15.69 o 
   0  15   8      407.18      404.61     14.92 o 
   1  15   8      422.69      420.35     15.50 o 
   2  15   8      480.85      457.06     16.37 o 
   3  15   8      211.36      212.33     12.74 o 
   4  15   8      142.54      145.34     17.24 o 
  -3  16   8       30.04       31.12     11.43 o 
  -2  16   8      103.84       88.07     14.06 o 
  -1  16   8       51.10       44.72      7.63 o 
   0  16   8      374.91      387.33     15.88 o 
   1  16   8       49.41       49.06      7.65 o 
   2  16   8      103.10      101.20     10.06 o 
   3  16   8       29.10       35.22      7.85 o 
  -1  17   8       30.73       19.81      6.72 o 
   0  17   8     1173.82     1146.34     72.28 o 
   1  17   8       25.89       21.43      6.81 o 
   1   0   9      837.46      853.21     11.33 o 
   2   0   9      127.85      128.68      3.69 o 
   3   0   9      306.99      305.03      5.40 o 
   4   0   9     2168.90     2080.34     18.97 o 
   5   0   9      342.32      354.34      9.79 o 
   6   0   9      328.36      318.33      8.27 o 
   7   0   9      501.97      504.60     12.48 o 
   8   0   9        3.53        6.02      4.42 o 
  -8   1   9      383.24      362.88     15.98 o 
  -7   1   9      916.65      953.60     17.16 o 
  -6   1   9      400.41      389.95      8.97 o 
  -5   1   9     2516.44     2454.26     41.89 o 
  -4   1   9      418.78      436.09      7.90 o 
  -3   1   9     2003.35     1932.50     12.32 o 
  -2   1   9     3776.56     3846.00     48.47 o 
  -1   1   9     3328.78     3318.65     95.27 o 
   0   1   9      249.29      236.44     10.58 o 
   1   1   9     3176.38     3010.94     30.01 o 
   2   1   9     3854.13     3958.69     34.77 o 
   3   1   9     2084.61     2030.18     24.50 o 
   4   1   9      439.38      453.89      8.49 o 
   5   1   9     2606.46     2526.66     56.43 o 
   6   1   9      385.47      364.09      9.79 o 
   7   1   9      942.64      971.25     16.63 o 
   8   1   9      375.41      349.82     13.49 o 
  -8   2   9      893.56      915.34     37.89 o 
  -7   2   9      118.43      111.98      6.36 o 
  -6   2   9     3089.85     3067.84     33.01 o 
  -5   2   9      315.70      292.60     10.68 o 
  -4   2   9     4620.94     4570.69     46.19 o 
  -3   2   9     1244.61     1279.88     16.27 o 
  -2   2   9     9387.56     9254.23    181.77 o 
  -1   2   9       50.66       58.02      2.73 o 
   0   2   9    16659.97    15739.17    194.99 o 
   1   2   9       58.86       74.37      9.71 o 
   2   2   9     9298.94     8908.03     49.37 o 
   3   2   9     1244.37     1285.54     11.01 o 
   4   2   9     4580.23     4496.39     53.57 o 
   5   2   9      286.72      268.70     14.70 o 
   6   2   9     3104.51     3169.95     23.53 o 
   7   2   9      121.29      126.86     10.39 o 
   8   2   9      899.96      906.05     20.59 o 
  -8   3   9      250.63      251.89     12.68 o 
  -7   3   9      762.59      768.82     12.75 o 
  -6   3   9      327.33      326.74      8.33 o 
  -5   3   9     2375.30     2299.20     33.43 o 
  -4   3   9      195.93      202.95      7.21 o 
  -3   3   9     5472.76     5575.60    129.90 o 
  -2   3   9      890.11      866.67     14.17 o 
  -1   3   9     5970.86     6021.77     77.31 o 
   0   3   9      609.00      577.83      7.38 o 
   1   3   9     6162.00     6276.70    100.17 o 
   2   3   9      894.23      895.19     12.70 o 
   3   3   9     5556.02     5647.01     69.38 o 
   4   3   9      197.28      201.69      6.11 o 
   5   3   9     2441.88     2363.33     49.91 o 
   6   3   9      324.70      347.64     11.09 o 
   7   3   9      779.92      816.03     20.18 o 
   8   3   9      248.16      248.58     12.22 o 
  -8   4   9      129.80      125.48     10.20 o 
  -7   4   9      779.58      775.60     15.32 o 
  -6   4   9       82.90       84.07      5.73 o 
  -5   4   9      567.08      569.31     17.32 o 
  -4   4   9     1615.74     1575.40     36.55 o 
  -3   4   9      467.47      439.84      9.02 o 
  -2   4   9     1956.24     1944.42     28.76 o 
  -1   4   9      611.83      619.11      6.53 o 
   0   4   9      247.39      245.83      7.19 o 
   1   4   9      596.79      610.81     22.05 o 
   2   4   9     1958.43     1939.02     21.94 o 
   3   4   9      482.27      455.15      7.58 o 
   4   4   9     1630.73     1642.77     15.04 o 
   5   4   9      553.23      567.51     11.32 o 
   6   4   9       83.97       81.73      6.06 o 
   7   4   9      770.93      779.71     15.19 o 
   8   4   9      142.44      132.25     10.84 o 
  -8   5   9      142.08      158.34     11.53 o 
  -7   5   9      372.98      371.16     11.37 o 
  -6   5   9      758.34      757.86     14.41 o 
  -5   5   9     1255.93     1241.05     13.98 o 
  -4   5   9     1847.68     1793.69     42.57 o 
  -3   5   9     1372.53     1384.76     16.77 o 
  -2   5   9      120.29      110.09      4.08 o 
  -1   5   9     2959.95     2848.66     62.57 o 
   0   5   9     1055.43     1168.63     18.76 o 
   1   5   9     2952.19     2984.26     59.57 o 
   2   5   9      119.92      121.75      5.92 o 
   3   5   9     1279.99     1304.12     24.33 o 
   4   5   9     1891.48     1858.30     33.74 o 
   5   5   9     1205.64     1244.78     23.62 o 
   6   5   9      728.36      774.69     16.32 o 
   7   5   9      360.28      360.37     11.11 o 
   8   5   9      159.22      173.69     11.15 o 
  -7   6   9       80.34       70.67      6.52 o 
  -6   6   9     1295.04     1286.90     18.76 o 
  -5   6   9      635.85      609.88     21.25 o 
  -4   6   9     6789.11     6778.72     37.89 o 
  -3   6   9      124.30      149.31      5.39 o 
  -2   6   9     5839.68     5696.21     44.79 o 
  -1   6   9      661.72      684.32     11.47 o 
   0   6   9     3467.58     3417.81    113.46 o 
   1   6   9      709.75      712.20     12.52 o 
   2   6   9     5676.04     5620.55     65.97 o 
   3   6   9      117.70      143.13      7.15 o 
   4   6   9     6462.84     6490.99     74.83 o 
   5   6   9      594.70      591.49     18.25 o 
   6   6   9     1262.53     1277.36     26.60 o 
   7   6   9       72.34       63.91      6.53 o 
  -7   7   9      797.57      791.91     18.94 o 
  -6   7   9      330.73      333.93     10.47 o 
  -5   7   9     1359.52     1335.80     18.18 o 
  -4   7   9     1560.04     1565.55     25.66 o 
  -3   7   9     6216.78     6236.80     68.28 o 
  -2   7   9        4.44        9.17      1.78 o 
  -1   7   9     5880.75     5862.65     53.74 o 
   0   7   9     3034.48     3112.20     59.84 o 
   1   7   9     5767.46     5680.49     36.63 o 
   2   7   9        3.20        0.66      3.14 o 
   3   7   9     6210.77     6251.24     91.97 o 
   4   7   9     1546.80     1572.68     16.74 o 
   5   7   9     1507.74     1485.99     32.95 o 
   6   7   9      332.63      331.93     10.79 o 
   7   7   9      769.92      771.31     26.85 o 
  -7   8   9      125.39      108.04      9.32 o 
  -6   8   9      723.06      735.59     17.47 o 
  -5   8   9      605.93      599.92     13.72 o 
  -4   8   9     1584.98     1555.85     24.82 o 
  -3   8   9      603.47      587.96     15.41 o 
  -2   8   9     2294.38     2157.00     27.84 o 
  -1   8   9      407.54      385.71      9.33 o 
   0   8   9      795.93      743.70     17.61 o 
   1   8   9      385.24      385.13     10.43 o 
   2   8   9     2158.21     2105.03     47.76 o 
   3   8   9      583.21      584.91     27.69 o 
   4   8   9     1686.43     1668.26     17.88 o 
   5   8   9      647.29      648.80     13.74 o 
   6   8   9      727.75      748.10     15.74 o 
   7   8   9      132.91      130.50      8.50 o 
  -6   9   9      449.56      410.67     14.59 o 
  -5   9   9      230.85      237.59     11.26 o 
  -4   9   9      338.87      333.72     12.51 o 
  -3   9   9     1131.67     1196.20     23.93 o 
  -2   9   9        2.44        5.86      3.55 o 
  -1   9   9      239.75      246.36      9.29 o 
   0   9   9       46.81       41.53      4.43 o 
   1   9   9      240.20      244.06      7.85 o 
   2   9   9        1.49        2.17      3.94 o 
   3   9   9     1158.17     1164.95     21.16 o 
   4   9   9      322.53      323.75      8.98 o 
   5   9   9      235.27      244.49      8.41 o 
   6   9   9      465.29      447.84     13.00 o 
   7   9   9      131.64      151.97      9.43 o 
  -6  10   9      503.64      486.92     15.91 o 
  -5  10   9      158.21      164.68     10.57 o 
  -4  10   9     1586.75     1530.08     72.11 o 
  -3  10   9      373.34      369.65     10.56 o 
  -2  10   9     1594.47     1537.84     41.00 o 
  -1  10   9       80.37       86.10      5.96 o 
   0  10   9     1478.26     1479.01     17.93 o 
   1  10   9       78.18       85.65      7.84 o 
   2  10   9     1653.58     1787.53    155.37 o 
   3  10   9      387.74      394.31     19.84 o 
   4  10   9     1626.32     1624.54     27.19 o 
   5  10   9      152.43      162.40      7.59 o 
   6  10   9      537.36      555.66     14.62 o 
  -5  11   9     1691.73     1730.65     28.16 o 
  -4  11   9      224.59      215.89     12.77 o 
  -3  11   9     3434.25     3405.28     42.05 o 
  -2  11   9      198.15      205.78      8.59 o 
  -1  11   9     3871.56     3927.27     31.66 o 
   0  11   9        3.48        5.82      4.31 o 
   1  11   9     3767.39     3853.85     40.01 o 
   2  11   9      212.10      221.83     11.44 o 
   3  11   9     3561.07     3514.07     39.77 o 
   4  11   9      232.32      247.21      8.75 o 
   5  11   9     1722.26     1764.18     23.19 o 
   6  11   9       30.69       29.90      7.28 o 
  -5  12   9      113.42      119.86     10.12 o 
  -4  12   9      896.78      896.10     36.72 o 
  -3  12   9      752.09      776.83     77.40 o 
  -2  12   9     1500.07     1463.72     20.00 o 
  -1  12   9       60.80       61.56      7.60 o 
   0  12   9     3909.11     3805.64    113.79 o 
   1  12   9       59.65       49.95      6.82 o 
   2  12   9     1437.15     1346.66     24.55 o 
   3  12   9      730.92      674.89     18.52 o 
   4  12   9      926.91      943.75     22.29 o 
   5  12   9      119.85      137.17     11.10 o 
   6  12   9      528.68      514.73     25.32 o 
  -4  13   9      129.90      153.65      9.05 o 
  -3  13   9       41.83       39.81      5.44 o 
  -2  13   9      668.94      657.58     14.63 o 
  -1  13   9      131.81      133.46     15.97 o 
   0  13   9       22.99       33.31      7.50 o 
   1  13   9      130.46      125.02     13.50 o 
   2  13   9      640.30      626.25     17.91 o 
   3  13   9       43.10       39.44      7.14 o 
   4  13   9      120.50      130.08     16.02 o 
   5  13   9      173.31      174.86      8.46 o 
  -4  14   9      226.53      215.96     12.39 o 
  -3  14   9      143.97      145.55     11.48 o 
  -2  14   9      465.12      462.25     15.86 o 
  -1  14   9      133.16      132.28     10.41 o 
   0  14   9      325.49      371.04     14.47 o 
   1  14   9      139.62      135.13     18.86 o 
   2  14   9      449.43      445.65     15.76 o 
   3  14   9      143.38      159.90     11.41 o 
   4  14   9      207.94      198.12     12.77 o 
  -4  15   9       57.68       53.16     12.52 o 
  -3  15   9      826.34      805.19     25.05 o 
  -2  15   9       81.82       79.93     14.01 o 
  -1  15   9     1763.97     1768.79    104.49 o 
   0  15   9       43.98       34.88      7.13 o 
   1  15   9     1723.29     1665.22     60.99 o 
   2  15   9       80.84       72.61      8.95 o 
   3  15   9      795.88      790.24     21.63 o 
   4  15   9       57.01       44.34     11.36 o 
  -2  16   9     1002.19      962.64     23.44 o 
  -1  16   9       57.01       66.84     12.59 o 
   0  16   9     1418.20     1379.99     27.42 o 
   1  16   9       66.18       67.65      9.04 o 
   2  16   9     1000.72      982.55     34.30 o 
   0  17   9      217.02      229.17     13.70 o 
   0   0  10      938.57      870.42     19.76 o 
   1   0  10    23379.30    22463.69    295.11 o 
   2   0  10     1346.51     1308.42     13.61 o 
   3   0  10     4514.72     4506.66     49.54 o 
   4   0  10       22.74       23.24      2.78 o 
   5   0  10     2761.97     2826.23     55.82 o 
   6   0  10       92.09       89.46      6.45 o 
   7   0  10     1649.90     1670.53     63.64 o 
   8   0  10      109.05       94.97      9.10 o 
  -8   1  10      372.25      384.14     15.08 o 
  -7   1  10      571.94      580.73     16.76 o 
  -6   1  10     2041.26     2083.85     41.41 o 
  -5   1  10       49.65       53.47      4.21 o 
  -4   1  10     2690.59     2640.04     57.02 o 
  -3   1  10       64.83       69.00      3.19 o 
  -2   1  10     4424.15     4104.22     32.26 o 
  -1   1  10      658.61      661.18     19.26 o 
   0   1  10    11109.97    10443.88    142.02 o 
   1   1  10      638.49      642.14      7.81 o 
   2   1  10     4380.24     4090.09     39.40 o 
   3   1  10       74.64       77.32      3.71 o 
   4   1  10     2609.90     2536.09     16.49 o 
   5   1  10       39.45       45.97      6.34 o 
   6   1  10     1989.49     1992.27     46.46 o 
   7   1  10      552.94      539.42     12.40 o 
   8   1  10      357.89      337.67     14.29 o 
  -8   2  10      707.65      739.24     24.89 o 
  -7   2  10        1.40       -4.03      4.03 o 
  -6   2  10      877.55      869.34     15.31 o 
  -5   2  10       74.70       73.22      4.57 o 
  -4   2  10       77.17       78.78      4.60 o 
  -3   2  10      553.16      537.98      7.73 o 
  -2   2  10     5028.34     5169.33    106.08 o 
  -1   2  10      206.89      200.69      5.17 o 
   0   2  10      939.26      995.72     32.93 o 
   1   2  10      179.20      167.65      6.16 o 
   2   2  10     5077.24     5317.20     23.56 o 
   3   2  10      536.91      514.23      7.16 o 
   4   2  10       81.37       81.65      4.12 o 
   5   2  10       65.98       60.92      4.24 o 
   6   2  10      883.99      890.99     22.65 o 
   7   2  10        1.76       -2.36      3.59 o 
   8   2  10      690.06      676.28     18.04 o 
  -8   3  10      239.59      242.87     12.80 o 
  -7   3  10      318.52      324.38     13.48 o 
  -6   3  10     1364.57     1361.88     35.92 o 
  -5   3  10      408.77      433.31     20.45 o 
  -4   3  10     1083.83     1055.51     14.47 o 
  -3   3  10      735.35      766.01     20.72 o 
  -2   3  10      282.01      319.04     14.73 o 
  -1   3  10       88.37       88.81      4.31 o 
   0   3  10     3882.28     3679.23     62.12 o 
   1   3  10       95.92       84.26      4.75 o 
   2   3  10      232.40      236.27      5.55 o 
   3   3  10      773.41      777.33     10.45 o 
   4   3  10     1088.79     1050.97     12.10 o 
   5   3  10      414.06      438.39      8.73 o 
   6   3  10     1390.83     1411.98     34.36 o 
   7   3  10      304.44      298.23     12.31 o 
   8   3  10      241.43      252.35     12.40 o 
  -7   4  10     1758.60     1754.87     36.68 o 
  -6   4  10       21.98       14.74      4.48 o 
  -5   4  10     2520.03     2525.99     30.25 o 
  -4   4  10      211.06      202.70     12.31 o 
  -3   4  10     4682.32     4648.41     63.58 o 
  -2   4  10     1277.65     1281.08     46.04 o 
  -1   4  10     4527.84     4394.83     83.89 o 
   0   4  10       55.87       41.13      2.86 o 
   1   4  10     4424.65     4408.81     66.63 o 
   2   4  10     1295.41     1238.29      9.78 o 
   3   4  10     4597.90     4555.16     30.13 o 
   4   4  10      196.47      206.11      7.89 o 
   5   4  10     2419.88     2455.52     67.99 o 
   6   4  10       16.73       20.42      4.40 o 
   7   4  10     1746.94     1745.67     27.33 o 
  -7   5  10      184.22      186.28      9.57 o 
  -6   5  10      854.32      822.89     33.82 o 
  -5   5  10      163.35      178.44      7.93 o 
  -4   5  10     3164.05     3104.82     89.59 o 
  -3   5  10      322.31      345.90     11.55 o 
  -2   5  10     6141.15     6128.87    116.71 o 
  -1   5  10     1504.16     1515.38     37.64 o 
   0   5  10     5103.92     5153.16     44.22 o 
   1   5  10     1496.72     1450.55     45.56 o 
   2   5  10     6154.53     6242.54     48.24 o 
   3   5  10      320.22      332.71      6.54 o 
   4   5  10     3170.97     3143.26     56.89 o 
   5   5  10      149.75      156.24      7.44 o 
   6   5  10      917.55      936.82     20.51 o 
   7   5  10      176.29      184.09      9.07 o 
  -7   6  10      541.50      539.32     13.48 o 
  -6   6  10      512.50      468.23     12.02 o 
  -5   6  10      799.76      781.62     14.83 o 
  -4   6  10      217.70      236.88     11.03 o 
  -3   6  10     2203.16     2059.60     85.43 o 
  -2   6  10       79.69       83.59      5.57 o 
  -1   6  10      704.42      750.46     32.96 o 
   0   6  10      355.99      349.90     10.00 o 
   1   6  10      674.24      667.51     17.54 o 
   2   6  10       82.98       90.05      5.59 o 
   3   6  10     2226.68     2175.82     36.99 o 
   4   6  10      254.85      260.95      7.63 o 
   5   6  10      848.56      822.86     14.56 o 
   6   6  10      497.08      493.58     12.35 o 
   7   6  10      532.54      564.51     14.45 o 
  -7   7  10      119.02      122.39     12.61 o 
  -6   7  10       16.39       13.67      5.32 o 
  -5   7  10      224.11      232.81     11.31 o 
  -4   7  10      694.25      692.47     16.49 o 
  -3   7  10     1167.44     1150.53     16.06 o 
  -2   7  10      821.41      801.07     17.76 o 
  -1   7  10      998.55     1020.55     14.17 o 
   0   7  10      252.34      285.81      8.65 o 
   1   7  10      988.98     1004.50     13.66 o 
   2   7  10      859.52      881.01     19.39 o 
   3   7  10     1148.92     1189.53     53.75 o 
   4   7  10      676.03      694.86     11.52 o 
   5   7  10      228.25      220.84      8.71 o 
   6   7  10       14.74       11.94      4.53 o 
   7   7  10      115.64      124.98      8.11 o 
  -7   8  10      227.72      230.47     12.45 o 
  -6   8  10      225.19      208.85     11.28 o 
  -5   8  10     1034.74     1041.76     21.10 o 
  -4   8  10       74.19       65.10      7.12 o 
  -3   8  10     7256.03     7175.87     95.16 o 
  -2   8  10      157.32      162.41      7.32 o 
  -1   8  10     3993.71     3965.50     31.15 o 
   0   8  10      250.60      261.41      7.98 o 
   1   8  10     3909.14     3916.50     78.55 o 
   2   8  10      153.08      166.04      6.19 o 
   3   8  10     7316.99     7143.46    130.10 o 
   4   8  10       82.77       78.72      5.34 o 
   5   8  10     1066.62     1106.35     15.53 o 
   6   8  10      228.89      231.76     10.20 o 
   7   8  10      234.43      242.22     10.52 o 
  -6   9  10      596.45      603.65     20.55 o 
  -5   9  10        1.12        8.21      5.16 o 
  -4   9  10     3348.31     3325.39     60.26 o 
  -3   9  10      331.78      320.12     10.04 o 
  -2   9  10     5150.87     5074.57    106.04 o 
  -1   9  10      526.51      524.91     22.29 o 
   0   9  10     4525.31     4489.72     32.36 o 
   1   9  10      518.35      515.18     11.69 o 
   2   9  10     5188.98     5099.08     45.38 o 
   3   9  10      331.27      335.21     33.92 o 
   4   9  10     3495.73     3489.50     52.62 o 
   5   9  10        2.62        5.95      3.62 o 
   6   9  10      630.37      644.68     15.22 o 
  -6  10  10      116.30      109.52      9.47 o 
  -5  10  10      719.63      688.93     18.07 o 
  -4  10  10      470.16      433.65     14.55 o 
  -3  10  10     1272.36     1185.00     25.82 o 
  -2  10  10       24.05       30.93      4.75 o 
  -1  10  10     3026.64     2995.13     63.45 o 
   0  10  10      330.69      350.72      9.74 o 
   1  10  10     2996.18     3106.97     34.95 o 
   2  10  10       25.76       25.09      5.66 o 
   3  10  10     1256.14     1245.94     50.95 o 
   4  10  10      480.85      489.51     11.15 o 
   5  10  10      721.50      727.30     13.69 o 
   6  10  10      120.19      106.50      7.99 o 
  -6  11  10       66.11       58.73     11.23 o 
  -5  11  10      190.50      181.07     11.34 o 
  -4  11  10        7.84       11.65      5.23 o 
  -3  11  10      179.36      176.37      8.69 o 
  -2  11  10      227.81      221.29      9.07 o 
  -1  11  10      156.08      160.30      8.19 o 
   0  11  10      715.09      715.57     17.45 o 
   1  11  10      160.73      170.62     13.70 o 
   2  11  10      226.13      219.85     11.18 o 
   3  11  10      189.19      188.50     11.31 o 
   4  11  10        7.06        7.23      3.70 o 
   5  11  10      179.14      197.30      8.40 o 
   6  11  10       62.44       65.66      7.13 o 
  -5  12  10      379.67      384.55     15.29 o 
  -4  12  10       45.07       38.72      5.53 o 
  -3  12  10      857.59      860.02     70.31 o 
  -2  12  10      869.67      845.66     21.84 o 
  -1  12  10      293.26      294.28     12.68 o 
   0  12  10      156.18      166.10     10.62 o 
   1  12  10      346.56      346.50     13.45 o 
   2  12  10      880.93      881.28     64.56 o 
   3  12  10      839.86      696.80     87.88 o 
   4  12  10       52.86       63.80      8.39 o 
   5  12  10      381.08      398.95     11.40 o 
  -5  13  10       28.54       35.45     10.87 o 
  -4  13  10     1038.44     1082.81     29.88 o 
  -3  13  10      153.38      145.19      8.38 o 
  -2  13  10     1228.94     1269.91     21.73 o 
  -1  13  10      124.10      125.37     10.02 o 
   0  13  10     1426.30     1536.81     55.85 o 
   1  13  10      124.94      132.55      9.93 o 
   2  13  10     1235.54     1242.75     24.64 o 
   3  13  10      159.15      162.48     11.12 o 
   4  13  10     1033.46     1045.06     24.48 o 
   5  13  10       29.38       31.00      5.33 o 
  -4  14  10      114.77      105.65      8.19 o 
  -3  14  10      994.25      935.42     25.03 o 
  -2  14  10      146.45      129.39     10.46 o 
  -1  14  10     2020.54     1989.35     31.14 o 
   0  14  10       45.63       54.92      8.75 o 
   1  14  10     2051.50     1991.53     37.06 o 
   2  14  10      140.41      136.54     19.65 o 
   3  14  10      955.42      892.02     58.60 o 
   4  14  10      110.88      101.81     13.57 o 
  -3  15  10      112.86      118.37     13.48 o 
  -2  15  10       57.38       52.80      8.09 o 
  -1  15  10      270.47      297.37     20.62 o 
   0  15  10      208.41      224.73     18.31 o 
   1  15  10      279.61      300.04     14.08 o 
   2  15  10       66.78       64.98      8.56 o 
   3  15  10      113.87      111.98     10.49 o 
  -2  16  10      121.54      139.04     11.34 o 
  -1  16  10      297.93      297.02     14.64 o 
   0  16  10      136.93      137.87     11.52 o 
   1  16  10      295.76      300.03     14.65 o 
   2  16  10      120.75      117.85     27.78 o 
   1   0  11      197.70      244.82     19.26 o 
   2   0  11       46.26       57.42      3.36 o 
   3   0  11     1333.45     1470.42     19.34 o 
   4   0  11       52.02       67.15      4.93 o 
   5   0  11        0.81        1.16      3.32 o 
   6   0  11       36.03       43.29      5.44 o 
   7   0  11      706.15      697.18     25.09 o 
  -7   1  11      741.40      765.15     23.02 o 
  -6   1  11      293.91      275.98      9.76 o 
  -5   1  11     1392.92     1440.17     32.77 o 
  -4   1  11      197.85      197.69      7.33 o 
  -3   1  11     1357.53     1387.94     18.81 o 
  -2   1  11      236.89      269.76      7.80 o 
  -1   1  11     4045.89     4054.39     57.32 o 
   0   1  11       31.10       49.85      4.28 o 
   1   1  11     4015.82     3896.36     15.64 o 
   2   1  11      220.22      257.65      8.98 o 
   3   1  11     1431.12     1430.43     23.81 o 
   4   1  11      180.89      188.78      6.63 o 
   5   1  11     1422.92     1478.92     27.09 o 
   6   1  11      306.74      291.44      9.90 o 
   7   1  11      773.78      801.96     19.82 o 
  -7   2  11      135.59      136.34      8.30 o 
  -6   2  11     2617.59     2602.04     53.73 o 
  -5   2  11       46.21       51.19      5.21 o 
  -4   2  11     3634.06     3590.27     61.60 o 
  -3   2  11      322.99      337.94     11.13 o 
  -2   2  11     6958.72     6790.09    282.32 o 
  -1   2  11     1266.29     1341.91     22.72 o 
   0   2  11    13399.20    12951.04     86.86 o 
   1   2  11     1218.22     1270.48      9.81 o 
   2   2  11     6912.14     6748.79     62.18 o 
   3   2  11      315.34      316.05      6.06 o 
   4   2  11     3694.17     3704.19     22.44 o 
   5   2  11       40.59       41.50      3.56 o 
   6   2  11     2628.32     2575.50     68.03 o 
   7   2  11      134.29      131.55      8.18 o 
  -7   3  11      858.56      817.51     17.49 o 
  -6   3  11      327.60      336.57     10.63 o 
  -5   3  11     1667.63     1657.59     23.46 o 
  -4   3  11      115.47      118.76      8.68 o 
  -3   3  11     5900.87     5815.33     45.45 o 
  -2   3  11     2338.80     2386.73     71.80 o 
  -1   3  11     5469.32     5511.84     65.64 o 
   0   3  11        3.69        2.12      1.86 o 
   1   3  11     5367.66     5386.88     64.78 o 
   2   3  11     2302.49     2267.92     27.62 o 
   3   3  11     5919.08     5863.90     80.96 o 
   4   3  11      124.04      124.88      6.32 o 
   5   3  11     1643.05     1634.19     18.73 o 
   6   3  11      327.30      345.23     18.21 o 
   7   3  11      876.26      856.38     27.95 o 
  -7   4  11      533.62      554.94     17.52 o 
  -6   4  11      423.34      399.97     23.98 o 
  -5   4  11     1059.69     1063.70     40.02 o 
  -4   4  11     1385.53     1403.32     22.49 o 
  -3   4  11      347.58      310.88     15.74 o 
  -2   4  11     1766.75     1736.69     32.44 o 
  -1   4  11      210.19      212.25      5.75 o 
   0   4  11      170.79      181.79      5.24 o 
   1   4  11      223.90      224.01      6.62 o 
   2   4  11     1841.07     1806.30     24.08 o 
   3   4  11      369.69      379.09      6.23 o 
   4   4  11     1408.30     1420.27     21.21 o 
   5   4  11     1035.91     1035.10     27.11 o 
   6   4  11      452.71      407.81     10.94 o 
   7   4  11      514.34      512.89     20.22 o 
  -7   5  11      189.77      186.71     11.69 o 
  -6   5  11      390.09      373.22     14.08 o 
  -5   5  11      535.87      514.67     15.21 o 
  -4   5  11     1067.16     1023.76     19.64 o 
  -3   5  11     1251.05     1251.70     20.65 o 
  -2   5  11       29.24       24.61      3.63 o 
  -1   5  11      502.60      471.70      9.47 o 
   0   5  11      188.94      166.24      6.44 o 
   1   5  11      553.68      526.30      9.42 o 
   2   5  11       32.84       32.88      3.29 o 
   3   5  11     1213.86     1199.75     22.13 o 
   4   5  11     1087.63     1094.29     27.48 o 
   5   5  11      522.87      508.55     11.64 o 
   6   5  11      393.10      392.52     11.10 o 
   7   5  11      181.27      179.20     13.19 o 
  -7   6  11       29.69       14.15      6.14 o 
  -6   6  11      816.73      811.96     19.92 o 
  -5   6  11      497.54      493.85     20.25 o 
  -4   6  11     4143.10     4044.15     99.95 o 
  -3   6  11      466.19      474.38     13.58 o 
  -2   6  11     6094.64     5863.63    109.17 o 
  -1   6  11      408.66      385.34     12.31 o 
   0   6  11     3196.60     3160.44     53.58 o 
   1   6  11      402.30      404.96      7.56 o 
   2   6  11     6110.74     5907.96     39.66 o 
   3   6  11      420.78      435.44      7.74 o 
   4   6  11     4162.84     4132.46     27.24 o 
   5   6  11      524.00      531.47     12.31 o 
   6   6  11      814.54      809.29     15.54 o 
   7   6  11       28.07       18.06      4.86 o 
  -7   7  11      358.89      337.88     15.07 o 
  -6   7  11      114.91      105.94      9.21 o 
  -5   7  11     1640.48     1593.19     45.89 o 
  -4   7  11      538.56      552.53     21.39 o 
  -3   7  11     6288.90     6147.78    209.60 o 
  -2   7  11      116.53      114.04      6.68 o 
  -1   7  11     3392.37     3330.29     60.65 o 
   0   7  11        0.52       27.12     11.79 o 
   1   7  11     3342.73     3241.55     46.73 o 
   2   7  11      125.19      134.11      7.55 o 
   3   7  11     6166.08     6194.94     60.09 o 
   4   7  11      547.30      565.32     13.98 o 
   5   7  11     1611.21     1625.57     38.26 o 
   6   7  11      119.75      125.19      7.93 o 
   7   7  11      328.81      341.89     11.83 o 
  -6   8  11      323.69      315.34     13.76 o 
  -5   8  11       84.82       87.23      8.60 o 
  -4   8  11     1480.23     1382.74     75.06 o 
  -3   8  11       24.80       31.25      6.64 o 
  -2   8  11     1710.36     1665.75     26.44 o 
  -1   8  11       44.56       52.94      4.92 o 
   0   8  11      949.76      902.14     83.05 o 
   1   8  11       41.88       43.26      4.49 o 
   2   8  11     1707.09     1706.14     42.10 o 
   3   8  11       27.90       39.83      7.65 o 
   4   8  11     1449.43     1475.28     26.01 o 
   5   8  11       83.08       88.65      8.04 o 
   6   8  11      308.64      333.79     11.30 o 
  -6   9  11       76.61       67.79      8.18 o 
  -5   9  11       10.47        5.60      5.87 o 
  -4   9  11      307.90      293.88     12.60 o 
  -3   9  11      195.57      189.40      8.63 o 
  -2   9  11      220.95      243.30      9.00 o 
  -1   9  11       64.97       64.49      5.58 o 
   0   9  11       76.42       81.79      6.05 o 
   1   9  11       64.85       57.96      6.10 o 
   2   9  11      216.10      251.34     11.46 o 
   3   9  11      194.40      199.42     10.75 o 
   4   9  11      304.01      311.19      9.14 o 
   5   9  11       10.92        8.25      3.85 o 
   6   9  11       77.70       81.62      7.10 o 
  -6  10  11       67.14       63.08      8.13 o 
  -5  10  11        7.57        5.59      5.27 o 
  -4  10  11     1679.31     1654.53     27.16 o 
  -3  10  11       22.23       16.45      4.32 o 
  -2  10  11     2808.76     2701.39     26.64 o 
  -1  10  11      298.73      294.45      9.57 o 
   0  10  11      532.28      573.35     12.25 o 
   1  10  11      301.20      287.90     11.93 o 
   2  10  11     2833.42     2752.73     84.37 o 
   3  10  11       25.53       27.67      9.15 o 
   4  10  11     1727.24     1731.89     25.35 o 
   5  10  11        7.02       15.33      6.46 o 
   6  10  11       56.31       71.15      7.35 o 
  -5  11  11     1258.60     1244.28     24.90 o 
  -4  11  11      247.38      262.75     12.26 o 
  -3  11  11     2251.30     2183.72     25.17 o 
  -2  11  11      166.25      150.90      8.29 o 
  -1  11  11     2306.68     2342.47     24.89 o 
   0  11  11        3.28       -1.19      5.24 o 
   1  11  11     2392.83     2496.37     75.71 o 
   2  11  11      173.93      151.37     24.09 o 
   3  11  11     2272.81     2355.51     33.83 o 
   4  11  11      238.83      255.03      9.00 o 
   5  11  11     1255.41     1270.98     23.61 o 
  -5  12  11      256.97      256.45     16.76 o 
  -4  12  11      912.61      892.28     20.99 o 
  -3  12  11      374.13      370.70     22.36 o 
  -2  12  11     2098.09     2046.32     24.50 o 
  -1  12  11      208.70      218.08      9.38 o 
   0  12  11     2444.05     2470.11     33.50 o 
   1  12  11      207.83      210.60     11.44 o 
   2  12  11     2121.03     2041.84     49.10 o 
   3  12  11      387.21      391.24     23.65 o 
   4  12  11      910.72      952.45     16.39 o 
   5  12  11      262.05      292.05     10.34 o 
  -4  13  11      100.03      104.16      7.77 o 
  -3  13  11      166.96      151.12      8.90 o 
  -2  13  11      543.87      525.01     13.45 o 
  -1  13  11      112.61      114.43      9.63 o 
   0  13  11       24.77       17.93      6.04 o 
   1  13  11      120.37      117.85      9.55 o 
   2  13  11      544.61      512.15     41.53 o 
   3  13  11      167.96      180.33     11.56 o 
   4  13  11       99.13       96.05      9.54 o 
  -4  14  11      194.32      184.03     16.99 o 
  -3  14  11      302.80      293.20     11.49 o 
  -2  14  11      122.00      122.88     14.27 o 
  -1  14  11      193.35      199.71     12.19 o 
   0  14  11      686.79      706.97     44.90 o 
   1  14  11      198.18      180.91     13.10 o 
   2  14  11      119.70      121.10      9.98 o 
   3  14  11      308.41      307.39     15.53 o 
   4  14  11      194.59      184.34     17.35 o 
  -3  15  11      535.57      519.98     26.12 o 
  -2  15  11       70.50       63.84      8.49 o 
  -1  15  11     1114.68     1151.57     30.52 o 
   0  15  11       54.74       53.62      8.33 o 
   1  15  11     1122.53     1092.43     41.27 o 
   2  15  11       65.50       66.61      8.60 o 
   3  15  11      519.27      464.08     24.76 o 
  -1  16  11       23.64       21.24      7.06 o 
   0  16  11      879.67      869.25     22.69 o 
   1  16  11       22.88       21.72      6.99 o 
   0   0  12      170.54      204.14     13.26 o 
   1   0  12    16802.25    16889.04    108.90 o 
   2   0  12      504.51      475.44     10.05 o 
   3   0  12     2900.93     2866.93     81.52 o 
   4   0  12      934.53      927.86     18.45 o 
   5   0  12     4081.69     3995.01     40.76 o 
   6   0  12       16.99        9.73      4.70 o 
   7   0  12      962.50      946.00     28.24 o 
  -7   1  12      632.54      622.18     18.19 o 
  -6   1  12      933.01      955.83     30.76 o 
  -5   1  12      204.06      146.06     24.25 o 
  -4   1  12     2209.17     2209.41     28.38 o 
  -3   1  12      295.31      307.49     11.23 o 
  -2   1  12     3105.88     2945.75     80.90 o 
  -1   1  12     1681.24     1465.43    166.07 o 
   0   1  12    11113.20    11169.50     74.08 o 
   1   1  12     1639.00     1554.65     35.84 o 
   2   1  12     3159.73     3033.73     83.92 o 
   3   1  12      279.71      274.91      8.23 o 
   4   1  12     2250.76     2221.07     24.02 o 
   5   1  12      185.43      180.30     10.13 o 
   6   1  12      950.59      910.13     16.47 o 
   7   1  12      623.94      625.94     18.39 o 
  -7   2  12      110.79      104.15     12.17 o 
  -6   2  12      551.64      536.28     16.48 o 
  -5   2  12       53.68       64.61      7.36 o 
  -4   2  12      214.92      200.97     17.85 o 
  -3   2  12      897.14      877.21     17.35 o 
  -2   2  12      581.52      520.77     10.33 o 
  -1   2  12      669.96      666.17     11.27 o 
   0   2  12      598.77      641.11     18.58 o 
   1   2  12      686.97      708.92     12.11 o 
   2   2  12      576.76      508.23     13.61 o 
   3   2  12      888.71      900.82     13.87 o 
   4   2  12      221.05      210.94      6.75 o 
   5   2  12       60.06       67.95      9.16 o 
   6   2  12      572.58      578.89     13.35 o 
   7   2  12      117.09       84.93      8.31 o 
  -7   3  12      145.14      152.91     11.02 o 
  -6   3  12      825.17      870.25     29.15 o 
  -5   3  12      605.29      571.11     16.04 o 
  -4   3  12      274.71      277.90     11.33 o 
  -3   3  12       97.25      102.60      7.86 o 
  -2   3  12      548.79      538.33     39.55 o 
  -1   3  12      285.61      307.68      8.32 o 
   0   3  12     1357.32     1396.54     20.09 o 
   1   3  12      284.09      291.38      7.59 o 
   2   3  12      515.69      512.62      9.83 o 
   3   3  12       83.39       92.32      5.16 o 
   4   3  12      285.17      307.79      8.17 o 
   5   3  12      596.94      585.35     12.56 o 
   6   3  12      816.23      819.81     15.48 o 
   7   3  12      142.01      149.28     10.91 o 
  -7   4  12     1182.79     1221.19     25.55 o 
  -6   4  12       13.13        9.36      7.30 o 
  -5   4  12     2728.27     2588.65     46.39 o 
  -4   4  12      360.56      349.13     12.45 o 
  -3   4  12     3221.47     2574.67    354.85 o 
  -2   4  12      590.19      596.72     18.46 o 
  -1   4  12     2597.77     2642.97     43.02 o 
   0   4  12      168.87      158.33      5.23 o 
   1   4  12     2617.17     2633.78     20.81 o 
   2   4  12      563.85      567.92      7.12 o 
   3   4  12     3157.43     3070.98     17.29 o 
   4   4  12      384.22      388.23      7.52 o 
   5   4  12     2819.83     2806.21     47.96 o 
   6   4  12       14.72       10.62      6.40 o 
   7   4  12     1194.35     1161.57     33.06 o 
  -7   5  12       89.11       94.06      9.63 o 
  -6   5  12     1150.57     1140.58     23.44 o 
  -5   5  12       27.88       29.13      6.16 o 
  -4   5  12     1312.74     1304.34     32.35 o 
  -3   5  12      125.89      152.80      9.06 o 
  -2   5  12     3544.39     3444.62    174.91 o 
  -1   5  12      343.46      363.02      8.78 o 
   0   5  12       95.60       91.69      6.21 o 
   1   5  12      323.57      339.29      7.06 o 
   2   5  12     3552.51     3461.94     69.82 o 
   3   5  12      124.04      132.58      4.48 o 
   4   5  12     1326.05     1365.21     19.99 o 
   5   5  12       33.61       35.39      4.87 o 
   6   5  12     1137.67     1147.51     45.14 o 
   7   5  12       94.83       93.32     12.59 o 
  -7   6  12      475.75      491.73     17.36 o 
  -6   6  12      132.76      130.68     11.66 o 
  -5   6  12      483.70      470.87     15.13 o 
  -4   6  12      343.51      344.67     13.84 o 
  -3   6  12      422.03      414.03     13.07 o 
  -2   6  12       64.48       73.04      5.56 o 
  -1   6  12      266.75      279.90      9.30 o 
   0   6  12      318.68      346.00     14.60 o 
   1   6  12      309.87      333.35     10.52 o 
   2   6  12       60.61       70.54      6.96 o 
   3   6  12      423.98      441.52     11.23 o 
   4   6  12      314.60      327.58      8.36 o 
   5   6  12      461.78      471.84     11.73 o 
   6   6  12      147.75      164.36      8.40 o 
   7   6  12      462.80      481.73     16.73 o 
  -6   7  12        5.86       14.81      8.60 o 
  -5   7  12      420.81      407.41     14.46 o 
  -4   7  12      508.53      457.52     28.33 o 
  -3   7  12      827.09      800.24     46.74 o 
  -2   7  12      336.11      343.28     12.18 o 
  -1   7  12      286.64      278.75     16.64 o 
   0   7  12      278.79      286.64     15.19 o 
   1   7  12      293.97      293.91      8.66 o 
   2   7  12      313.58      340.42     15.48 o 
   3   7  12      817.90      777.67     10.52 o 
   4   7  12      543.08      531.72     10.59 o 
   5   7  12      413.06      412.58     11.46 o 
   6   7  12        8.22        9.62      4.53 o 
  -6   8  12       93.76       73.62     13.25 o 
  -5   8  12      889.24      863.79     20.33 o 
  -4   8  12      457.12      421.73     27.78 o 
  -3   8  12     4019.03     3886.35     42.29 o 
  -2   8  12      684.91      661.93     12.93 o 
  -1   8  12     3468.12     3516.07    159.46 o 
   0   8  12      694.97      733.02     13.88 o 
   1   8  12     3419.32     3492.51     28.78 o 
   2   8  12      658.05      677.35     16.85 o 
   3   8  12     3997.04     3901.54     83.88 o 
   4   8  12      477.00      467.77     11.42 o 
   5   8  12      891.64      932.24     17.02 o 
   6   8  12       97.75       89.03      7.39 o 
  -6   9  12      419.78      393.99     15.22 o 
  -5   9  12       91.48       90.44      8.67 o 
  -4   9  12     2654.79     2400.80     66.24 o 
  -3   9  12      188.90      172.79      8.49 o 
  -2   9  12     6085.13     5838.01    109.90 o 
  -1   9  12      518.41      549.87     16.77 o 
   0   9  12     2825.18     2894.07     41.47 o 
   1   9  12      537.97      547.90     11.97 o 
   2   9  12     5992.43     5948.42    114.50 o 
   3   9  12      193.22      196.85     18.46 o 
   4   9  12     2586.20     2518.73     28.87 o 
   5   9  12       87.83       93.74      6.80 o 
   6   9  12      399.88      415.17     13.06 o 
  -5  10  12      901.01      859.63     20.77 o 
  -4  10  12      273.61      269.45     25.73 o 
  -3  10  12     1244.09     1187.65     20.78 o 
  -2  10  12       14.39       16.95      4.53 o 
  -1  10  12     3800.49     3669.44     73.21 o 
   0  10  12        0.13       -1.42      3.61 o 
   1  10  12     3845.38     3948.94    221.80 o 
   2  10  12       17.90       17.11      5.51 o 
   3  10  12     1303.84     1289.59     24.19 o 
   4  10  12      262.92      259.38      9.38 o 
   5  10  12      880.07      913.30     15.70 o 
  -5  11  12       51.67       54.33      7.95 o 
  -4  11  12       11.77       12.45      5.83 o 
  -3  11  12       34.10       36.89      5.55 o 
  -2  11  12      154.01      158.10      8.71 o 
  -1  11  12      185.93      177.51      8.74 o 
   0  11  12      660.88      640.67     19.07 o 
   1  11  12      195.82      192.10     10.94 o 
   2  11  12      167.88      178.42     10.70 o 
   3  11  12       35.56       34.92      6.69 o 
   4  11  12        9.97       11.88      4.14 o 
   5  11  12       50.65       56.43      5.97 o 
  -4  12  12       84.22       75.07      8.60 o 
  -3  12  12      462.84      486.11     30.32 o 
  -2  12  12      630.48      615.32     14.25 o 
  -1  12  12      405.54      389.27     11.70 o 
   0  12  12       27.12       18.47      5.98 o 
   1  12  12      404.41      410.86     14.89 o 
   2  12  12      655.87      641.80     31.40 o 
   3  12  12      474.27      477.51     16.56 o 
   4  12  12       82.89       83.48      6.67 o 
  -4  13  12      673.19      622.72     18.44 o 
  -3  13  12      228.66      222.96     12.98 o 
  -2  13  12      629.75      615.77     14.56 o 
  -1  13  12      125.43      124.41     23.22 o 
   0  13  12     1410.02     1374.06     51.00 o 
   1  13  12      141.20      137.97     10.13 o 
   2  13  12      611.79      601.20     24.44 o 
   3  13  12      213.27      235.59     21.21 o 
   4  13  12      650.76      681.44     14.77 o 
  -3  14  12      420.45      420.74     15.34 o 
  -2  14  12       65.83       74.23      9.03 o 
  -1  14  12      551.71      592.63     18.31 o 
   0  14  12       23.69       30.23      7.15 o 
   1  14  12      541.46      580.32     18.29 o 
   2  14  12       62.13       55.13      8.12 o 
   3  14  12      433.54      406.60     16.46 o 
  -2  15  12       51.41       49.08      8.01 o 
  -1  15  12       39.46       40.41      7.55 o 
   0  15  12        0.64       -0.96      5.73 o 
   1  15  12       42.25       43.44     10.62 o 
   2  15  12       52.54       50.62      8.48 o 
   1   0  13       69.15      114.05     12.69 o 
   2   0  13      701.12      691.75     14.25 o 
   3   0  13       20.91       19.46      6.61 o 
   4   0  13      456.23      465.32     14.05 o 
   5   0  13        0.22       -0.88      4.62 o 
   6   0  13       75.99       54.54      9.31 o 
   7   0  13      414.51      394.41     15.52 o 
  -7   1  13      418.11      434.60     23.37 o 
  -6   1  13       14.14       12.81      6.40 o 
  -5   1  13     1566.02     1511.81     36.23 o 
  -4   1  13      280.93      282.26     11.70 o 
  -3   1  13      491.03      478.83     28.05 o 
  -2   1  13     1268.44     1244.92     19.22 o 
  -1   1  13     3682.74     3583.61     66.09 o 
   0   1  13       16.23       18.91      6.14 o 
   1   1  13     3719.69     3737.06     51.77 o 
   2   1  13     1233.04     1208.97     15.83 o 
   3   1  13      439.71      442.69     10.31 o 
   4   1  13      272.38      293.52     11.46 o 
   5   1  13     1524.14     1516.90     25.32 o 
   6   1  13       12.61       11.89      6.08 o 
   7   1  13      409.14      427.78     20.10 o 
  -7   2  13      106.80      126.01     10.40 o 
  -6   2  13     1889.72     1937.39     87.71 o 
  -5   2  13      264.32      278.23     12.38 o 
  -4   2  13     2009.83     1920.15    104.35 o 
  -3   2  13     1265.88     1236.57     35.50 o 
  -2   2  13     5089.06     4956.48     42.50 o 
  -1   2  13      639.38      633.28     17.98 o 
   0   2  13     8219.51     7952.45     52.35 o 
   1   2  13      593.63      580.96     13.83 o 
   2   2  13     5118.25     4935.65     33.48 o 
   3   2  13     1242.81     1249.37     16.83 o 
   4   2  13     2088.47     2078.94     22.41 o 
   5   2  13      259.14      274.42     12.06 o 
   6   2  13     1930.90     2055.50     31.31 o 
   7   2  13       91.20       91.58     13.47 o 
  -7   3  13      756.28      771.84     38.66 o 
  -6   3  13      467.61      470.13     16.16 o 
  -5   3  13     1526.85     1552.10     26.30 o 
  -4   3  13      671.54      666.55     71.43 o 
  -3   3  13     2408.07     2402.57     29.80 o 
  -2   3  13     2055.02     1998.05     47.16 o 
  -1   3  13     3296.35     3242.46     65.21 o 
   0   3  13     1119.08     1071.34     17.38 o 
   1   3  13     3355.00     3364.57     32.03 o 
   2   3  13     2040.68     1968.85     20.37 o 
   3   3  13     2472.99     2488.07     56.88 o 
   4   3  13      650.26      697.48     13.49 o 
   5   3  13     1582.21     1599.16     35.12 o 
   6   3  13      455.88      461.06     15.75 o 
   7   3  13      764.33      925.72     32.66 o 
  -7   4  13      301.47      289.71     14.13 o 
  -6   4  13      161.53      167.89     11.31 o 
  -5   4  13      729.60      727.60     23.61 o 
  -4   4  13      110.82      105.37      8.54 o 
  -3   4  13      570.65      540.16     14.76 o 
  -2   4  13      721.89      658.78     15.59 o 
  -1   4  13       52.08       55.21      4.60 o 
   0   4  13       80.34       76.42      4.42 o 
   1   4  13       48.49       50.19     10.44 o 
   2   4  13      672.84      641.02     14.07 o 
   3   4  13      527.93      533.34     17.59 o 
   4   4  13      113.85      118.46      6.02 o 
   5   4  13      722.36      747.83     12.54 o 
   6   4  13      143.31      130.65      9.89 o 
   7   4  13      309.00      313.17     14.37 o 
  -7   5  13      167.66      163.76     16.61 o 
  -6   5  13      377.40      399.99     15.31 o 
  -5   5  13      243.75      241.19     11.84 o 
  -4   5  13     1087.27     1050.34     21.13 o 
  -3   5  13      520.25      529.19     14.84 o 
  -2   5  13      258.71      237.04     24.78 o 
  -1   5  13     1082.17     1062.91     14.42 o 
   0   5  13      483.05      496.38     10.02 o 
   1   5  13     1057.45     1086.56     14.50 o 
   2   5  13      252.24      258.61      7.65 o 
   3   5  13      575.80      565.96      8.76 o 
   4   5  13     1095.42     1098.31     14.36 o 
   5   5  13      255.30      276.21      9.95 o 
   6   5  13      400.18      436.63     12.61 o 
   7   5  13      158.34      152.63     16.23 o 
  -6   6  13      970.95      928.73     22.14 o 
  -5   6  13      941.77      893.13     28.93 o 
  -4   6  13     2395.55     2251.35     30.95 o 
  -3   6  13      668.46      642.55     22.88 o 
  -2   6  13     1990.52     1992.50     89.95 o 
  -1   6  13     1306.23     1270.73     21.06 o 
   0   6  13     2294.86     2293.41     64.87 o 
   1   6  13     1346.22     1302.71     28.54 o 
   2   6  13     1906.51     1859.06     20.41 o 
   3   6  13      699.16      690.28      8.88 o 
   4   6  13     2387.58     2402.71     27.57 o 
   5   6  13      971.84      965.60     29.39 o 
   6   6  13      959.30      941.63     22.09 o 
  -6   7  13      240.95      247.10     17.88 o 
  -5   7  13      984.20      978.32     35.06 o 
  -4   7  13      480.30      489.23     15.60 o 
  -3   7  13     2121.86     2021.21     40.54 o 
  -2   7  13      408.25      404.72     10.44 o 
  -1   7  13     2430.07     2417.18     36.05 o 
   0   7  13      858.19      887.76     14.10 o 
   1   7  13     2494.91     2488.53     23.64 o 
   2   7  13      418.95      417.17     11.44 o 
   3   7  13     2188.12     2135.16     17.50 o 
   4   7  13      486.81      473.70     10.17 o 
   5   7  13      933.65      935.52     21.12 o 
   6   7  13      252.00      283.73     13.60 o 
  -6   8  13      286.18      276.82     13.22 o 
  -5   8  13       66.38       70.95     10.89 o 
  -4   8  13     1008.06      899.55     20.41 o 
  -3   8  13       64.33       65.42      7.23 o 
  -2   8  13     1461.96     1356.26     31.67 o 
  -1   8  13      388.16      381.85     20.03 o 
   0   8  13     2252.40     2213.44     27.00 o 
   1   8  13      401.21      409.42     11.49 o 
   2   8  13     1526.15     1499.54     33.64 o 
   3   8  13       62.23       68.12      5.19 o 
   4   8  13      977.06      947.20     14.45 o 
   5   8  13       67.40       78.74      8.30 o 
   6   8  13      278.43      291.92     14.07 o 
  -5   9  13        0.58        0.42      5.04 o 
  -4   9  13       25.91       22.13      6.47 o 
  -3   9  13       56.25       60.74      6.02 o 
  -2   9  13       91.60       95.09      7.02 o 
  -1   9  13      259.57      243.96     11.31 o 
   0   9  13      103.00      109.60      7.11 o 
   1   9  13      251.15      238.09      8.95 o 
   2   9  13       90.91      102.99     10.37 o 
   3   9  13       61.81       71.24      7.59 o 
   4   9  13       33.21       36.70      4.74 o 
   5   9  13        0.09       -3.65      4.01 o 
  -5  10  13      256.65      264.20     13.01 o 
  -4  10  13      643.70      612.23     17.82 o 
  -3  10  13      246.79      238.01      9.74 o 
  -2  10  13     1311.87     1266.37     18.84 o 
  -1  10  13      383.33      428.43     20.40 o 
   0  10  13      599.86      632.65     13.49 o 
   1  10  13      378.46      394.12     14.04 o 
   2  10  13     1332.57     1295.66     24.09 o 
   3  10  13      245.77      263.44     13.27 o 
   4  10  13      628.77      606.18     12.66 o 
   5  10  13      236.58      243.75      9.22 o 
  -5  11  13      900.37      854.61     21.70 o 
  -4  11  13      439.10      427.31     15.72 o 
  -3  11  13     1402.27     1407.77     21.12 o 
  -2  11  13      396.26      370.94     11.50 o 
  -1  11  13     2451.38     2489.24     39.24 o 
   0  11  13      288.12      282.35     12.60 o 
   1  11  13     2457.69     2549.64    134.72 o 
   2  11  13      410.61      419.62     14.86 o 
   3  11  13     1370.97     1392.73     42.54 o 
   4  11  13      411.48      426.27     11.47 o 
   5  11  13      875.12      910.20     16.53 o 
  -4  12  13      539.17      527.67     17.37 o 
  -3  12  13      466.34      488.55     26.95 o 
  -2  12  13     1591.95     1593.98     22.53 o 
  -1  12  13       67.70       69.72      6.66 o 
   0  12  13     2397.67     2345.70     60.59 o 
   1  12  13       55.85       67.14      8.34 o 
   2  12  13     1660.46     1607.93     75.73 o 
   3  12  13      468.81      490.24     16.82 o 
   4  12  13      537.18      567.39     14.64 o 
  -3  13  13       40.56       41.68      6.39 o 
  -2  13  13      253.97      228.88     10.20 o 
  -1  13  13        1.64        4.14      5.47 o 
   0  13  13      365.30      366.22     29.80 o 
   1  13  13        5.20        1.03      5.27 o 
   2  13  13      266.92      247.38     17.98 o 
   3  13  13       45.20       48.46      7.79 o 
  -2  14  13       79.81       76.10      9.10 o 
  -1  14  13      112.93      107.22     11.03 o 
   0  14  13      504.09      523.36     29.86 o 
   1  14  13      120.46      132.55     10.84 o 
   2  14  13       90.32       83.08     10.58 o 
   0  15  13       12.05       19.18      6.79 o 
   0   0  14       14.89       34.05      7.66 o 
   1   0  14     9584.51     9504.90     72.09 o 
   2   0  14      448.50      436.46     10.56 o 
   3   0  14     4564.91     4479.18     41.90 o 
   4   0  14     1019.94     1017.14     23.40 o 
   5   0  14     2316.68     2182.40     35.06 o 
   6   0  14      287.15      270.86     12.94 o 
   7   0  14      514.67      556.94     21.49 o 
  -7   1  14      103.25      103.12      9.87 o 
  -6   1  14      543.69      574.21     36.61 o 
  -5   1  14      216.58      231.64     11.92 o 
  -4   1  14     2337.70     2251.58     30.63 o 
  -3   1  14      355.37      373.61     12.83 o 
  -2   1  14     2548.83     2405.91     71.78 o 
  -1   1  14     1162.03     1305.91     54.31 o 
   0   1  14     4016.45     3876.72     35.14 o 
   1   1  14     1178.90     1262.35     16.56 o 
   2   1  14     2548.34     2566.78     27.00 o 
   3   1  14      370.36      389.76     10.21 o 
   4   1  14     2407.07     2329.17     30.82 o 
   5   1  14      235.72      227.98     19.65 o 
   6   1  14      575.07      607.59     29.60 o 
   7   1  14      108.35      121.22     10.55 o 
  -7   2  14       48.75       47.05      8.32 o 
  -6   2  14      575.58      545.60     57.90 o 
  -5   2  14      644.42      637.84     17.69 o 
  -4   2  14      244.92      219.98     11.62 o 
  -3   2  14      506.41      492.27     22.62 o 
  -2   2  14        8.26       10.70      6.32 o 
  -1   2  14      646.54      623.23     14.32 o 
   0   2  14       77.61       88.16      9.51 o 
   1   2  14      642.41      672.89     25.49 o 
   2   2  14        4.98       12.17      5.19 o 
   3   2  14      474.55      466.18     11.09 o 
   4   2  14      240.00      210.14     15.57 o 
   5   2  14      661.73      644.01     17.17 o 
   6   2  14      587.29      598.54     29.55 o 
   7   2  14       44.74       46.60      7.99 o 
  -6   3  14      399.23      414.77     20.70 o 
  -5   3  14      271.93      254.44     29.63 o 
  -4   3  14      418.16      433.74     15.63 o 
  -3   3  14     1596.84     1566.51     24.86 o 
  -2   3  14      438.23      442.81     20.85 o 
  -1   3  14      795.22      835.98     18.55 o 
   0   3  14      736.40      738.73     14.46 o 
   1   3  14      759.91      783.27     39.44 o 
   2   3  14      459.38      484.94     13.46 o 
   3   3  14     1575.02     1524.59     27.71 o 
   4   3  14      396.21      400.73     10.93 o 
   5   3  14      286.15      286.24     12.54 o 
   6   3  14      399.96      450.94     15.88 o 
  -6   4  14      241.88      227.63     12.54 o 
  -5   4  14     1259.91     1319.12     25.53 o 
  -4   4  14      442.77      433.04     48.29 o 
  -3   4  14     1664.09     1610.80     35.88 o 
  -2   4  14     1238.94     1202.74     50.34 o 
  -1   4  14     1192.41     1161.48     21.19 o 
   0   4  14      959.12      917.81     24.78 o 
   1   4  14     1121.67     1140.61     33.20 o 
   2   4  14     1253.63     1204.58     16.51 o 
   3   4  14     1706.11     1671.03     49.41 o 
   4   4  14      458.65      442.28     11.53 o 
   5   4  14     1287.24     1310.14     19.72 o 
   6   4  14      256.14      249.60     18.44 o 
  -6   5  14      874.92      881.62     45.28 o 
  -5   5  14      796.71      755.97     19.45 o 
  -4   5  14     1146.59     1118.50     22.11 o 
  -3   5  14      116.62      123.11     11.60 o 
  -2   5  14      720.49      726.18     17.09 o 
  -1   5  14     1229.69     1156.98     33.58 o 
   0   5  14      752.25      732.99     16.60 o 
   1   5  14     1249.47     1225.72     27.00 o 
   2   5  14      691.25      699.23     23.26 o 
   3   5  14      106.26      114.24      6.74 o 
   4   5  14     1146.88     1162.77     37.27 o 
   5   5  14      791.56      790.17     25.34 o 
   6   5  14      845.35      894.73     31.57 o 
  -6   6  14      280.01      271.34     13.77 o 
  -5   6  14      288.65      267.01     12.63 o 
  -4   6  14      412.73      399.43     22.56 o 
  -3   6  14      918.65      894.47     19.44 o 
  -2   6  14      165.88      173.20      7.72 o 
  -1   6  14      404.16      398.18     10.04 o 
   0   6  14      954.91     1002.06    102.16 o 
   1   6  14      405.08      437.92     23.58 o 
   2   6  14      163.17      180.78      9.94 o 
   3   6  14      923.51      894.89     15.26 o 
   4   6  14      373.09      343.35     15.43 o 
   5   6  14      254.99      283.45     13.03 o 
   6   6  14      284.49      299.23     14.17 o 
  -6   7  14      107.05      105.09     10.28 o 
  -5   7  14      256.43      244.67     12.39 o 
  -4   7  14      139.27      131.18      9.80 o 
  -3   7  14       80.15       75.33      8.10 o 
  -2   7  14      867.17      892.19     23.46 o 
  -1   7  14      278.00      265.22      9.00 o 
   0   7  14      691.40      714.17     25.92 o 
   1   7  14      254.75      266.96     11.60 o 
   2   7  14      865.96      880.04     25.31 o 
   3   7  14       80.34       84.84      6.42 o 
   4   7  14      146.47      133.64     12.51 o 
   5   7  14      254.60      276.40     13.22 o 
   6   7  14      109.99      118.66     15.07 o 
  -5   8  14      405.16      380.05     14.82 o 
  -4   8  14      163.00      150.07     10.41 o 
  -3   8  14     1329.20     1283.89     38.70 o 
  -2   8  14       59.00       65.32      6.09 o 
  -1   8  14     2092.24     2030.72     44.41 o 
   0   8  14      647.44      682.09     15.95 o 
   1   8  14     2128.28     2196.51     28.42 o 
   2   8  14       75.15       83.29      9.81 o 
   3   8  14     1277.02     1297.60     23.07 o 
   4   8  14      159.95      161.23      7.35 o 
   5   8  14      411.05      426.60     18.70 o 
  -5   9  14      490.09      460.87     16.62 o 
  -4   9  14     1449.40     1333.04     26.28 o 
  -3   9  14      407.85      390.35     14.40 o 
  -2   9  14     2208.76     2154.95     50.21 o 
  -1   9  14      553.48      552.12     12.83 o 
   0   9  14     4069.00     4068.03     76.20 o 
   1   9  14      538.14      557.77     12.79 o 
   2   9  14     2277.15     2310.58     60.36 o 
   3   9  14      408.85      410.14     11.98 o 
   4   9  14     1434.76     1431.41     24.86 o 
   5   9  14      482.51      487.96     17.23 o 
  -5  10  14      485.85      444.10     16.37 o 
  -4  10  14      358.99      330.58     14.10 o 
  -3  10  14     1454.12     1463.88     23.75 o 
  -2  10  14      197.26      199.31      9.00 o 
  -1  10  14     2271.23     2250.40     53.05 o 
   0  10  14      126.00      113.88      7.42 o 
   1  10  14     2282.24     2328.84     32.07 o 
   2  10  14      198.36      192.77     10.96 o 
   3  10  14     1430.62     1415.41     26.08 o 
   4  10  14      358.65      385.38     12.54 o 
   5  10  14      472.52      469.84     14.34 o 
  -4  11  14      186.29      172.79     11.60 o 
  -3  11  14      102.01       98.27     10.06 o 
  -2  11  14      274.11      284.70     14.67 o 
  -1  11  14       68.66       76.60     10.77 o 
   0  11  14      356.58      373.30     14.15 o 
   1  11  14       65.85       79.76     14.39 o 
   2  11  14      282.76      273.30     12.71 o 
   3  11  14      106.72      101.75      9.67 o 
   4  11  14      188.21      183.46      8.59 o 
  -3  12  14       18.97       24.68      6.00 o 
  -2  12  14      620.60      608.57     14.78 o 
  -1  12  14      176.77      168.94      9.00 o 
   0  12  14      747.39      756.20     19.79 o 
   1  12  14      165.63      174.85     11.75 o 
   2  12  14      598.41      607.03     18.07 o 
   3  12  14       23.18       29.26     14.78 o 
  -3  13  14      433.46      427.38     34.53 o 
  -2  13  14      358.50      364.39     12.42 o 
  -1  13  14      477.60      488.10     20.01 o 
   0  13  14     1168.85     1135.53     24.47 o 
   1  13  14      476.46      480.22     16.98 o 
   2  13  14      348.50      345.78     19.96 o 
   3  13  14      431.40      418.82     16.55 o 
  -1  14  14      489.93      488.30     17.62 o 
   0  14  14        0.35       -0.31      5.46 o 
   1  14  14      472.56      487.60     17.60 o 
   1   0  15        1.45        4.57      3.43 o 
   2   0  15       17.42       18.48      4.94 o 
   3   0  15        7.87       23.47      9.13 o 
   4   0  15      710.43      709.98     32.24 o 
   5   0  15       15.02       14.14      5.70 o 
   6   0  15      420.18      455.95     16.35 o 
  -6   1  15      104.35      101.26      9.87 o 
  -5   1  15      724.90      770.39     22.46 o 
  -4   1  15      688.41      677.43     17.74 o 
  -3   1  15     1389.32     1393.62     23.99 o 
  -2   1  15     1856.18     1715.60     25.29 o 
  -1   1  15     1157.94     1173.16     23.82 o 
   0   1  15     1927.89     2008.04     25.99 o 
   1   1  15     1219.82     1215.47     25.00 o 
   2   1  15     1879.24     1867.26     35.26 o 
   3   1  15     1319.99     1305.02     43.91 o 
   4   1  15      650.41      659.40     17.38 o 
   5   1  15      710.81      782.98     19.64 o 
   6   1  15       95.66       82.68     12.86 o 
  -6   2  15      722.40      703.91     19.96 o 
  -5   2  15      266.89      266.32     12.73 o 
  -4   2  15     2025.38     1936.34     39.50 o 
  -3   2  15     1431.11     1440.07     34.78 o 
  -2   2  15     1675.44     1614.59     24.80 o 
  -1   2  15     1138.33     1111.90     20.29 o 
   0   2  15     2701.90     2700.30     24.79 o 
   1   2  15     1113.70     1178.94    100.95 o 
   2   2  15     1680.82     1689.52     26.27 o 
   3   2  15     1453.95     1469.70     36.87 o 
   4   2  15     2002.82     1945.59     28.99 o 
   5   2  15      244.56      292.68     25.48 o 
   6   2  15      697.92      698.17     19.61 o 
  -6   3  15      794.43      841.39     21.66 o 
  -5   3  15      718.30      748.35     28.02 o 
  -4   3  15      482.45      467.80     15.17 o 
  -3   3  15     1166.67     1143.92     37.31 o 
  -2   3  15      382.35      387.39     13.17 o 
  -1   3  15     1377.73     1370.37     35.42 o 
   0   3  15     1668.20     1616.23     23.01 o 
   1   3  15     1260.36     1284.72     86.56 o 
   2   3  15      396.34      403.71     10.61 o 
   3   3  15     1112.03     1127.59     22.76 o 
   4   3  15      466.54      487.68     12.37 o 
   5   3  15      736.43      773.66     19.35 o 
   6   3  15      795.02      890.44     51.35 o 
  -6   4  15      140.06      135.18     10.79 o 
  -5   4  15      561.75      544.62     17.32 o 
  -4   4  15      125.00      120.09      9.51 o 
  -3   4  15      815.04      788.19     18.64 o 
  -2   4  15      224.01      232.06     11.10 o 
  -1   4  15      358.42      367.37     12.95 o 
   0   4  15      837.49      824.32     18.06 o 
   1   4  15      341.79      340.49     11.96 o 
   2   4  15      225.32      238.31      8.72 o 
   3   4  15      776.25      772.88     15.01 o 
   4   4  15      131.81      127.89      7.72 o 
   5   4  15      549.81      562.46     16.85 o 
   6   4  15      141.71      134.44     15.63 o 
  -6   5  15      175.11      157.71     11.49 o 
  -5   5  15       81.88       99.43     12.04 o 
  -4   5  15      456.39      422.89     14.84 o 
  -3   5  15       87.49       70.97      7.61 o 
  -2   5  15      587.36      560.10     16.22 o 
  -1   5  15      346.38      340.56     12.62 o 
   0   5  15      103.77      119.82      9.22 o 
   1   5  15      342.63      344.16     12.76 o 
   2   5  15      604.15      592.69     14.68 o 
   3   5  15      106.21      118.44      7.78 o 
   4   5  15      455.45      459.64     12.22 o 
   5   5  15       88.37      100.84     23.79 o 
   6   5  15      186.14      174.79     17.12 o 
  -6   6  15      484.82      485.39     22.68 o 
  -5   6  15      552.91      521.63     16.95 o 
  -4   6  15      627.34      614.44     17.55 o 
  -3   6  15      480.46      398.88     57.24 o 
  -2   6  15     2057.78     2031.64     62.89 o 
  -1   6  15      890.17      937.08     19.89 o 
   0   6  15     2085.90     2273.01    310.17 o 
   1   6  15      900.74      975.17     20.39 o 
   2   6  15     2026.68     1988.05     55.00 o 
   3   6  15      548.75      551.09     12.51 o 
   4   6  15      671.75      672.02     17.97 o 
   5   6  15      538.63      563.53     17.48 o 
   6   6  15      487.46      504.20     25.16 o 
  -5   7  15      625.91      573.54     43.81 o 
  -4   7  15      600.57      555.15     30.18 o 
  -3   7  15     1047.53      989.00     21.53 o 
  -2   7  15      356.15      338.74     13.21 o 
  -1   7  15     1474.81     1441.03     24.64 o 
   0   7  15     3065.64     2910.71     39.94 o 
   1   7  15     1509.81     1473.57     25.04 o 
   2   7  15      408.42      443.02     23.75 o 
   3   7  15     1099.26     1018.57     37.42 o 
   4   7  15      601.14      565.28     26.56 o 
   5   7  15      625.83      645.12     18.96 o 
  -5   8  15       53.70       42.97      8.41 o 
  -4   8  15      246.76      261.62     12.82 o 
  -3   8  15      240.20      242.92     12.00 o 
  -2   8  15      866.30      861.32     31.76 o 
  -1   8  15      682.42      649.63     17.12 o 
   0   8  15      976.94      925.26     20.50 o 
   1   8  15      694.56      734.06     18.73 o 
   2   8  15      884.21      957.07     46.72 o 
   3   8  15      246.81      269.91     18.28 o 
   4   8  15      234.71      252.62     12.25 o 
   5   8  15       58.07       62.21      8.34 o 
  -5   9  15      200.90      175.92     11.88 o 
  -4   9  15        2.21        2.09      5.42 o 
  -3   9  15      333.62      315.39     13.59 o 
  -2   9  15       12.80       13.24      6.22 o 
  -1   9  15       89.86       79.09      8.40 o 
   0   9  15       88.10       93.46      8.88 o 
   1   9  15       90.50      104.61      9.31 o 
   2   9  15       13.16       19.38      9.49 o 
   3   9  15      340.14      358.41     21.57 o 
   4   9  15        2.94       -2.06      4.72 o 
   5   9  15      204.59      207.11     12.63 o 
  -4  10  15      251.56      257.93     13.10 o 
  -3  10  15      188.78      187.01     14.13 o 
  -2  10  15      341.26      338.25     17.42 o 
  -1  10  15      620.81      632.16     21.80 o 
   0  10  15     1002.97     1015.62     23.58 o 
   1  10  15      619.94      633.12     26.84 o 
   2  10  15      340.59      381.72     21.97 o 
   3  10  15      178.11      187.69     17.28 o 
   4  10  15      232.83      264.60     20.36 o 
  -3  11  15      526.05      496.28     20.64 o 
  -2  11  15      852.41      821.25     16.67 o 
  -1  11  15      834.77      851.98     16.65 o 
   0  11  15      650.03      602.94     48.64 o 
   1  11  15      852.29      851.31     30.85 o 
   2  11  15      844.50      850.98     31.48 o 
   3  11  15      497.37      528.37     26.68 o 
  -3  12  15      526.93      574.75     46.27 o 
  -2  12  15      403.08      413.11     20.79 o 
  -1  12  15      143.43      145.09     16.73 o 
   0  12  15      836.70      875.81     29.84 o 
   1  12  15      156.86      150.74     21.05 o 
   2  12  15      378.94      408.42     23.20 o 
   3  12  15      518.39      577.60     28.35 o 
  -2  13  15       78.29       80.64     12.75 o 
  -1  13  15      212.13      189.29     12.38 o 
   0  13  15       58.27       63.06      8.52 o 
   1  13  15      206.38      209.54     16.89 o 
   2  13  15       80.62       69.77     12.03 o 
   0   0  16     2352.66     2401.18     41.10 o 
   1   0  16      750.38      737.81     13.79 o 
   2   0  16     1367.20     1419.99     58.00 o 
   3   0  16     3190.34     3241.62     40.65 o 
   4   0  16     1386.52     1356.60     39.84 o 
   5   0  16      943.80      944.38     22.07 o 
   6   0  16      212.98      231.86     13.05 o 
  -6   1  16      173.92      162.61     11.38 o 
  -5   1  16      461.36      433.70     15.50 o 
  -4   1  16      604.99      610.65     17.32 o 
  -3   1  16     1064.14     1025.24     21.25 o 
  -2   1  16     1837.86     1699.27     31.68 o 
  -1   1  16      206.60      222.79      8.57 o 
   0   1  16      304.35      318.48      9.61 o 
   1   1  16      216.33      227.00      8.78 o 
   2   1  16     1808.55     1769.49     21.41 o 
   3   1  16     1043.43     1020.76     37.50 o 
   4   1  16      616.16      631.98     17.63 o 
   5   1  16      452.39      456.06     15.94 o 
   6   1  16      182.39      200.30     12.53 o 
  -6   2  16      121.27      123.11     26.53 o 
  -5   2  16      470.08      475.60     16.54 o 
  -4   2  16       82.24      100.61     10.00 o 
  -3   2  16      272.15      242.03     11.78 o 
  -2   2  16      320.45      307.69     12.54 o 
  -1   2  16      869.86      874.39     18.79 o 
   0   2  16       10.64       12.38      3.69 o 
   1   2  16      835.29      895.37     61.78 o 
   2   2  16      315.09      318.71     10.08 o 
   3   2  16      261.26      266.78      9.65 o 
   4   2  16       87.57      104.18      9.17 o 
   5   2  16      461.09      448.60     21.83 o 
   6   2  16      130.64      150.63     11.41 o 
  -6   3  16      260.17      259.37     13.50 o 
  -5   3  16      113.10       97.38      9.52 o 
  -4   3  16      333.89      316.80     18.95 o 
  -3   3  16     1564.08     1506.39     27.18 o 
  -2   3  16      132.89      132.74     13.17 o 
  -1   3  16      890.38      879.79     19.05 o 
   0   3  16       45.23       45.19      6.23 o 
   1   3  16      939.47      953.76     17.47 o 
   2   3  16      124.75      121.95      7.52 o 
   3   3  16     1551.24     1516.51     23.87 o 
   4   3  16      331.90      342.99     33.87 o 
   5   3  16      103.75      104.39      9.75 o 
   6   3  16      255.79      249.72     13.46 o 
  -5   4  16      448.05      454.63     16.43 o 
  -4   4  16      792.04      774.41     19.72 o 
  -3   4  16      981.63      943.40     21.44 o 
  -2   4  16     2450.90     2437.31     32.40 o 
  -1   4  16     1415.00     1409.42     24.27 o 
   0   4  16     2612.17     2440.18     31.12 o 
   1   4  16     1415.02     1381.43     18.62 o 
   2   4  16     2503.41     2465.07     45.83 o 
   3   4  16      992.80     1016.91     17.03 o 
   4   4  16      790.03      795.23     20.07 o 
   5   4  16      450.83      473.98     16.20 o 
  -5   5  16      890.75      855.46     21.88 o 
  -4   5  16      865.65      742.51     72.85 o 
  -3   5  16      727.81      697.00     18.15 o 
  -2   5  16      758.77      692.64     17.91 o 
  -1   5  16     2653.19     2658.54     52.40 o 
   0   5  16      820.59      774.72     30.69 o 
   1   5  16     2682.70     2663.98     33.71 o 
   2   5  16      741.43      714.91     27.05 o 
   3   5  16      728.95      757.08     14.92 o 
   4   5  16      884.85      857.67     16.50 o 
   5   5  16      881.45      836.13     29.22 o 
  -5   6  16      207.57      197.85     19.70 o 
  -4   6  16      205.45      204.96     18.71 o 
  -3   6  16      109.15       92.10      8.70 o 
  -2   6  16      396.40      368.70     13.96 o 
  -1   6  16      383.24      377.42     14.18 o 
   0   6  16      888.25      876.67     20.12 o 
   1   6  16      393.46      395.47     14.31 o 
   2   6  16      392.13      385.50     11.42 o 
   3   6  16      118.65      122.23      7.40 o 
   4   6  16      204.74      199.27     11.92 o 
   5   6  16      201.21      236.17     12.52 o 
  -5   7  16      104.30       96.03      9.78 o 
  -4   7  16       15.63       19.40      6.27 o 
  -3   7  16       22.57       22.03      6.37 o 
  -2   7  16      252.08      232.49     11.85 o 
  -1   7  16      129.71      123.95      9.89 o 
   0   7  16      297.24      300.46     13.10 o 
   1   7  16      141.78      171.69     11.99 o 
   2   7  16      273.76      293.19     10.49 o 
   3   7  16       21.53        7.18      4.93 o 
   4   7  16       21.33       31.67      7.60 o 
   5   7  16      100.00      110.75     10.07 o 
  -4   8  16      277.54      268.98     13.01 o 
  -3   8  16      354.29      325.82     17.64 o 
  -2   8  16      111.21      102.57      9.23 o 
  -1   8  16     1254.66     1217.38     23.67 o 
   0   8  16      592.83      654.19     23.96 o 
   1   8  16     1258.15     1292.51     25.10 o 
   2   8  16      134.37      127.72     10.17 o 
   3   8  16      338.83      321.11     20.27 o 
   4   8  16      273.94      264.10     24.78 o 
  -4   9  16      468.16      444.55     21.99 o 
  -3   9  16      552.86      545.11     29.00 o 
  -2   9  16      993.10      972.69     22.07 o 
  -1   9  16      871.29      869.16     21.02 o 
   0   9  16     1710.67     1790.07     29.47 o 
   1   9  16      872.65      900.07     46.96 o 
   2   9  16     1039.19     1068.00     35.10 o 
   3   9  16      539.93      606.31     27.13 o 
   4   9  16      455.73      463.56     25.03 o 
  -3  10  16      425.41      413.11     18.44 o 
  -2  10  16      266.72      247.82     12.73 o 
  -1  10  16      405.75      431.93     17.37 o 
   0  10  16        1.07        4.17      5.38 o 
   1  10  16      418.03      431.28     22.86 o 
   2  10  16      249.90      284.51     20.03 o 
   3  10  16      422.44      446.40     24.33 o 
  -3  11  16       57.50       41.60      8.04 o 
  -2  11  16      296.62      268.38     13.39 o 
  -1  11  16       57.51       67.55      8.70 o 
   0  11  16       39.61       49.81     11.97 o 
   1  11  16       55.88       56.04     11.97 o 
   2  11  16      290.69      253.06     19.27 o 
   3  11  16       63.58       69.34     13.42 o 
  -2  12  16      399.56      421.47     16.60 o 
  -1  12  16       75.26       59.56     12.48 o 
   0  12  16      758.16      771.30     30.63 o 
   1  12  16       87.15       91.40     14.87 o 
   2  12  16      372.13      390.16     23.71 o 
   1   0  17        0.76        4.58      3.53 o 
   2   0  17      324.80      327.26     12.88 o 
   3   0  17      113.32      122.55     13.63 o 
   4   0  17      617.88      686.15     18.86 o 
   5   0  17      155.29      152.44     11.09 o 
  -5   1  17      371.46      339.04     20.05 o 
  -4   1  17      596.31      610.16     17.94 o 
  -3   1  17     1140.94     1140.59     23.06 o 
  -2   1  17      772.67      737.01     18.00 o 
  -1   1  17      250.40      261.50     11.46 o 
   0   1  17      327.69      329.61     10.06 o 
   1   1  17      215.10      221.12     12.04 o 
   2   1  17      799.39      771.40     19.31 o 
   3   1  17     1141.92     1165.43     23.33 o 
   4   1  17      606.67      638.31     18.19 o 
   5   1  17      362.20      357.03     24.71 o 
  -5   2  17      684.70      733.35     20.59 o 
  -4   2  17      902.31      943.49     30.79 o 
  -3   2  17     1448.32     1407.52     25.82 o 
  -2   2  17      740.49      743.09     18.44 o 
  -1   2  17     2122.90     2115.97     29.82 o 
   0   2  17        1.79        3.51      5.47 o 
   1   2  17     2224.68     2262.72     49.42 o 
   2   2  17      716.88      711.77     14.36 o 
   3   2  17     1406.44     1418.21     25.14 o 
   4   2  17      893.60      915.88     21.41 o 
   5   2  17      649.95      664.04     19.41 o 
  -5   3  17      430.64      403.21     15.88 o 
  -4   3  17      731.52      715.89     19.46 o 
  -3   3  17      771.44      746.49     19.01 o 
  -2   3  17     1320.66     1269.86     34.82 o 
  -1   3  17     1482.08     1466.34     25.41 o 
   0   3  17     1170.96     1180.63     54.66 o 
   1   3  17     1466.00     1461.51     37.75 o 
   2   3  17     1318.47     1348.04     42.43 o 
   3   3  17      745.20      737.20     15.20 o 
   4   3  17      716.79      714.20     56.46 o 
   5   3  17      425.95      424.02     16.12 o 
  -5   4  17      166.51      161.48     11.39 o 
  -4   4  17       30.29       32.01      7.03 o 
  -3   4  17       25.56       33.78      8.31 o 
  -2   4  17      139.14      130.05      9.95 o 
  -1   4  17      112.52      109.59      9.46 o 
   0   4  17       77.83       86.91     15.09 o 
   1   4  17      115.29      111.77      7.68 o 
   2   4  17      136.44      141.62      8.20 o 
   3   4  17       22.77       28.89      5.11 o 
   4   4  17       26.06       16.74      9.02 o 
   5   4  17      179.96      179.85     11.73 o 
  -5   5  17        6.46        4.11     11.37 o 
  -4   5  17      190.04      180.05     11.28 o 
  -3   5  17      136.37      126.46     11.74 o 
  -2   5  17      223.42      222.08     11.79 o 
  -1   5  17      141.82      140.26     10.48 o 
   0   5  17      326.09      322.22     13.26 o 
   1   5  17      132.42      127.45     10.01 o 
   2   5  17      231.54      233.04      9.44 o 
   3   5  17      144.56      142.26      8.20 o 
   4   5  17      187.09      178.45      9.12 o 
   5   5  17       10.88       13.46      9.27 o 
  -4   6  17      171.96      175.28     14.53 o 
  -3   6  17      679.89      654.56     26.25 o 
  -2   6  17      758.46      689.74     34.39 o 
  -1   6  17     1484.51     1511.80     26.82 o 
   0   6  17      980.81     1055.08     22.60 o 
   1   6  17     1516.70     1585.25     27.35 o 
   2   6  17      762.77      796.76     16.19 o 
   3   6  17      718.49      687.54     17.19 o 
   4   6  17      184.59      179.46     11.85 o 
  -4   7  17      601.03      554.43     18.12 o 
  -3   7  17      429.35      424.80     43.29 o 
  -2   7  17     1174.75     1158.14     24.03 o 
  -1   7  17      859.76      856.18     20.59 o 
   0   7  17     1905.45     1930.72     30.31 o 
   1   7  17      860.03      898.89     31.49 o 
   2   7  17     1163.79     1255.66     20.12 o 
   3   7  17      441.00      426.41     22.68 o 
   4   7  17      594.32      574.99     59.74 o 
  -4   8  17      193.75      183.56     11.69 o 
  -3   8  17      205.20      199.69     11.61 o 
  -2   8  17      490.27      472.11     34.19 o 
  -1   8  17      343.21      372.61     26.58 o 
   0   8  17      334.05      359.34     14.69 o 
   1   8  17      316.31      340.87     22.25 o 
   2   8  17      491.95      537.85     42.07 o 
   3   8  17      196.89      226.40     18.33 o 
   4   8  17      202.76      244.13     19.38 o 
  -3   9  17      265.03      237.21     12.50 o 
  -2   9  17       14.37       14.42      5.86 o 
  -1   9  17       70.85       81.86      9.29 o 
   0   9  17       91.16       98.38      9.48 o 
   1   9  17       76.92       82.65     14.15 o 
   2   9  17       14.33       20.43     10.38 o 
   3   9  17      260.56      283.22     20.27 o 
  -3  10  17      334.37      327.10     20.18 o 
  -2  10  17      112.22      111.98     28.46 o 
  -1  10  17      459.32      459.30     16.42 o 
   0  10  17      260.02      266.58     13.36 o 
   1  10  17      453.64      462.43     23.89 o 
   2  10  17      106.39      132.55     15.45 o 
   3  10  17      309.07      328.65     21.90 o 
  -2  11  17     1075.61     1042.36     56.38 o 
  -1  11  17      258.75      273.13     13.80 o 
   0  11  17      757.02      725.40     29.94 o 
   1  11  17      255.75      280.41     20.32 o 
   2  11  17     1064.78     1052.69     36.66 o 
   0   0  18       29.70       23.31      5.41 o 
   1   0  18       54.31       51.30      6.76 o 
   2   0  18     1143.53     1142.86     61.68 o 
   3   0  18      738.12      737.10     34.24 o 
   4   0  18      522.91      614.43     18.75 o 
   5   0  18      129.65      156.84     11.59 o 
  -5   1  18      519.07      539.59     18.34 o 
  -4   1  18      252.65      251.64     12.94 o 
  -3   1  18      799.73      799.83     19.98 o 
  -2   1  18      327.00      315.41     13.00 o 
  -1   1  18      641.56      602.37     16.62 o 
   0   1  18      362.46      360.47     11.61 o 
   1   1  18      687.04      701.64     47.66 o 
   2   1  18      321.92      317.05     12.99 o 
   3   1  18      787.80      787.85     51.71 o 
   4   1  18      265.88      268.87     13.33 o 
   5   1  18      509.10      534.38     20.64 o 
  -5   2  18      132.44      119.37     16.17 o 
  -4   2  18       31.28       23.21      6.49 o 
  -3   2  18      178.41      183.05     22.45 o 
  -2   2  18       10.04       16.75      5.85 o 
  -1   2  18      183.70      190.17     10.97 o 
   0   2  18       12.19       10.04      5.38 o 
   1   2  18      189.21      215.50     21.42 o 
   2   2  18        9.11        4.63      4.25 o 
   3   2  18      182.65      191.87     11.48 o 
   4   2  18       34.60       24.13      6.81 o 
   5   2  18      119.35      133.74     11.29 o 
  -5   3  18      203.54      207.75     12.74 o 
  -4   3  18      203.33      219.24     12.42 o 
  -3   3  18      754.48      766.05     27.91 o 
  -2   3  18      238.48      242.83     19.16 o 
  -1   3  18     1080.41     1087.39     22.55 o 
   0   3  18       11.06       27.02      6.13 o 
   1   3  18     1097.68     1163.67     23.24 o 
   2   3  18      230.22      244.72     21.80 o 
   3   3  18      785.75      774.21     19.48 o 
   4   3  18      214.44      225.56     12.76 o 
   5   3  18      196.88      201.41     21.34 o 
  -4   4  18     1166.66     1118.09     34.96 o 
  -3   4  18      166.70      169.17     11.21 o 
  -2   4  18     2312.75     2167.23     32.34 o 
  -1   4  18      393.82      410.80     15.06 o 
   0   4  18     2515.93     2536.47     34.34 o 
   1   4  18      382.87      407.59     12.16 o 
   2   4  18     2358.39     2327.80     61.58 o 
   3   4  18      188.61      189.49      9.24 o 
   4   4  18     1142.71     1171.84     24.55 o 
  -4   5  18      238.80      232.33     12.76 o 
  -3   5  18     1736.73     1622.29     28.95 o 
  -2   5  18      212.19      203.33     11.86 o 
  -1   5  18     2666.39     2685.51    131.99 o 
   0   5  18     1243.01     1316.32    124.54 o 
   1   5  18     2664.56     2652.39     29.34 o 
   2   5  18      200.86      217.93     12.25 o 
   3   5  18     1761.99     1669.49     33.26 o 
   4   5  18      226.28      223.45     10.30 o 
  -4   6  18      379.75      359.87     15.09 o 
  -3   6  18        6.01        7.72      5.60 o 
  -2   6  18      409.45      398.22     16.54 o 
  -1   6  18      402.66      357.22     14.75 o 
   0   6  18      514.64      545.29     17.54 o 
   1   6  18      401.35      384.26     12.18 o 
   2   6  18      398.04      429.41     12.85 o 
   3   6  18        8.42        6.66      6.26 o 
   4   6  18      382.87      371.52     15.17 o 
  -3   7  18        5.17        0.67      7.46 o 
  -2   7  18      168.64      153.73     11.13 o 
  -1   7  18      214.85      198.76     12.00 o 
   0   7  18       17.49       21.36      6.92 o 
   1   7  18      224.20      221.16     12.45 o 
   2   7  18      175.34      182.76      9.57 o 
   3   7  18        5.69       10.12      6.93 o 
  -3   8  18       10.19        4.02      6.04 o 
  -2   8  18      404.34      401.76     26.23 o 
  -1   8  18      199.95      196.73     12.33 o 
   0   8  18      407.72      447.94     16.48 o 
   1   8  18      199.90      227.29     12.80 o 
   2   8  18      415.48      438.48     44.20 o 
   3   8  18       15.20       14.71      9.78 o 
  -2   9  18      122.64      118.18     10.09 o 
  -1   9  18      545.65      545.02     19.24 o 
   0   9  18      288.24      299.10     14.24 o 
   1   9  18      543.80      580.25     35.36 o 
   2   9  18      125.07      118.88     15.74 o 
  -1  10  18       65.04       60.79      8.41 o 
   0  10  18       56.76       45.13      8.16 o 
   1  10  18       67.38       83.59     14.15 o 
   1   0  19      364.35      369.32     13.84 o 
   2   0  19      404.60      368.25     27.69 o 
   3   0  19        4.64       -1.23      5.06 o 
   4   0  19      145.91      148.28     11.35 o 
  -4   1  19      622.23      603.14     18.86 o 
  -3   1  19      538.36      512.09     16.92 o 
  -2   1  19      521.88      540.52     30.95 o 
  -1   1  19      162.52      173.65     10.81 o 
   0   1  19      512.40      503.99     12.89 o 
   1   1  19      161.29      164.87     17.38 o 
   2   1  19      512.85      551.81     38.31 o 
   3   1  19      557.75      552.74     17.41 o 
   4   1  19      638.97      632.30     59.90 o 
  -4   2  19      120.52      124.89     10.72 o 
  -3   2  19     1052.82     1105.53     33.60 o 
  -2   2  19      208.86      213.04     12.07 o 
  -1   2  19     1251.97     1280.69     34.76 o 
   0   2  19       37.05       35.91      6.44 o 
   1   2  19     1281.71     1341.34     20.95 o 
   2   2  19      190.01      192.43     17.07 o 
   3   2  19     1067.41     1129.17     82.17 o 
   4   2  19      120.02      119.85     10.69 o 
  -4   3  19     1137.30     1079.77     35.61 o 
  -3   3  19       44.15       44.78      7.57 o 
  -2   3  19     1536.42     1513.02     48.47 o 
  -1   3  19      159.83      157.55     10.93 o 
   0   3  19     1886.21     1847.32     39.17 o 
   1   3  19      167.20      163.38      9.13 o 
   2   3  19     1601.11     1585.31     47.00 o 
   3   3  19       42.57       48.19      7.67 o 
   4   3  19     1143.15     1233.76     70.07 o 
  -4   4  19        5.51        4.47      5.97 o 
  -3   4  19      504.15      479.94     16.85 o 
  -2   4  19       43.25       57.07      8.08 o 
  -1   4  19       72.02       66.45      8.44 o 
   0   4  19      181.92      182.78     11.42 o 
   1   4  19       81.05       71.76      6.94 o 
   2   4  19       49.39       69.50     16.23 o 
   3   4  19      495.74      494.14     13.61 o 
   4   4  19        2.70        2.16      5.93 o 
  -3   5  19       98.77      103.81     10.19 o 
  -2   5  19      233.15      261.41     18.98 o 
  -1   5  19       30.88       27.10      6.89 o 
   0   5  19      290.22      320.05     14.76 o 
   1   5  19       30.74       19.18      5.65 o 
   2   5  19      230.93      274.34     11.21 o 
   3   5  19       94.03       81.22     11.53 o 
  -3   6  19     1058.44     1045.88     78.56 o 
  -2   6  19       86.91       94.55     13.57 o 
  -1   6  19     1068.36     1074.65     57.44 o 
   0   6  19      288.21      302.06     16.40 o 
   1   6  19     1057.80     1122.42     20.14 o 
   2   6  19       96.35      104.39      8.23 o 
   3   6  19     1042.38     1078.63     25.08 o 
  -2   7  19     1740.83     1743.10     44.81 o 
  -1   7  19      297.67      279.88     13.60 o 
   0   7  19      942.50      940.90     22.90 o 
   1   7  19      304.51      309.42     12.10 o 
   2   7  19     1701.76     1766.88     36.62 o 
  -2   8  19       62.40       67.02     11.90 o 
  -1   8  19      176.10      179.80     11.88 o 
   0   8  19      139.81      133.68     11.02 o 
   1   8  19      167.72      176.19      9.80 o 
   2   8  19       62.03       73.65      9.46 o 
  -1   9  19        3.01       -4.05      9.88 o 
   0   9  19      101.58       94.10      9.78 o 
   1   9  19        3.43       -0.69      5.90 o 
   0   0  20     1890.66     1873.19     41.75 o 
   1   0  20       75.49       72.57     13.48 o 
   2   0  20     1026.89     1007.10     22.57 o 
   3   0  20        0.22        2.29      5.91 o 
  -3   1  20      423.55      436.72     16.82 o 
  -2   1  20       36.72       44.13      7.68 o 
  -1   1  20      538.25      538.13     24.09 o 
   0   1  20       16.99       22.82      5.01 o 
   1   1  20      549.34      548.67     23.15 o 
   2   1  20       40.05       49.49      8.76 o 
   3   1  20      439.92      452.69     16.40 o 
  -3   2  20      179.52      161.30     11.11 o 
  -2   2  20       66.86       73.36      8.84 o 
  -1   2  20       77.77       90.60      9.50 o 
   0   2  20       52.28       61.30      7.51 o 
   1   2  20       82.84       76.22      7.85 o 
   2   2  20       73.76       88.70     10.08 o 
   3   2  20      189.40      149.66     11.08 o 
  -3   3  20      119.76      147.12     14.66 o 
  -2   3  20      186.39      191.18     11.96 o 
  -1   3  20      650.71      672.42     19.37 o 
   0   3  20       12.83       15.64      5.80 o 
   1   3  20      654.17      673.41     16.51 o 
   2   3  20      182.92      214.06     18.22 o 
   3   3  20      114.86      125.03     10.67 o 
  -3   4  20       58.75       46.45     12.85 o 
  -2   4  20      860.13      870.72     38.00 o 
  -1   4  20      173.33      177.76     12.04 o 
   0   4  20     2151.88     2383.16    210.03 o 
   1   4  20      175.15      184.18     11.17 o 
   2   4  20      861.87      941.95     18.98 o 
   3   4  20       52.35       48.97      8.82 o 
  -2   5  20      108.31       96.55      9.64 o 
  -1   5  20     1637.98     1605.58     62.90 o 
   0   5  20      419.96      451.09     28.45 o 
   1   5  20     1644.17     1644.97     24.45 o 
   2   5  20      113.42      121.60      8.93 o 
  -2   6  20      229.97      213.59     12.92 o 
  -1   6  20       96.65       90.50      9.80 o 
   0   6  20      190.94      192.47     12.44 o 
   1   6  20       91.33       87.28      7.85 o 
   2   6  20      219.98      246.65     11.20 o 
  -1   7  20        3.30        1.17      5.74 o 
   0   7  20       73.59       74.97      9.29 o 
   1   7  20        1.56       -1.28      4.51 o 
   1   0  21        0.00       -4.96      4.96 o 
   2   0  21       67.28       59.74     10.58 o 
  -2   1  21      375.70      384.07     15.48 o 
  -1   1  21        6.20        2.42      5.45 o 
   0   1  21      815.15      808.26     17.17 o 
   1   1  21        7.15        5.80      5.79 o 
   2   1  21      370.44      381.93     22.04 o 
  -2   2  21       20.55        8.58     12.55 o 
  -1   2  21     1676.02     1714.35     30.61 o 
   0   2  21        4.80        5.12      4.50 o 
   1   2  21     1653.99     1617.24     29.68 o 
   2   2  21       19.77       20.13      6.87 o 
  -2   3  21      737.52      726.85     54.92 o 
  -1   3  21       15.15       13.63      6.46 o 
   0   3  21      611.04      647.83     15.92 o 
   1   3  21       12.53        7.39      4.73 o 
   2   3  21      772.42      804.14     31.61 o 
  -1   4  21       74.88       57.57     10.64 o 
   0   4  21       18.97       25.40      7.15 o 
   1   4  21       71.27       65.02      7.38 o 
   0   5  21      361.18      397.38     16.52 o 
                                                 
